# Supplementary material for: Solar-driven upgrading of biomass by coupled hydrogenation using in situ (photo)electrochemically generated H2
Source: Nat Commun. 2023 Sep 27;14:6017. doi: 10.1038/s41467-023-41742-4 (PMC10533862; doi:10.1038/s41467-023-41742-4)
Supplement: Supplementary file 4 — Source Data [file 41467_2023_41742_MOESM4_ESM.xlsx]

## Sheet: Figure 2
(a)	1 M KPi		+ 0.15 M IA		+ 0.15 M IA + Rh cat.			(b)	1 M KPi		+ 0.15 M IA		+ 0.15 M IA + Rh cat.				Produced MSA / mmol
	E-iR / V vs. RHE	j / mA cm-2	E-iR / V vs. RHE	j / mA cm-2	E-iR / V vs. RHE	j / mA cm-2			Time / min	E-iR / V vs. RHE	Time / min	E-iR / V vs. RHE	Time / min	E-iR / V vs. RHE		Time / min	+ 0.15 M IA	+ 0.15 M IA + Rh cat.
	0.06601	0.04977	-0.10001	-11.0482	0.05795	0.0201			0	-0.05872	0	-0.05008	0	-0.06876		0	-4.94479e-06	0
	0.06635	0.0444	-0.09975	-11.0408	0.05786	-0.02525			0.08333	-0.06148	0.08333	-0.05345	0.08333	-0.07275		30	76.7427	151.528
	0.06667	0.04275	-0.09972	-10.9905	0.05821	-0.03358			0.16667	-0.06117	0.16667	-0.05376	0.16667	-0.07367		60	174.254	214.788
	0.06635	0.04477	-0.09907	-10.9973	0.05761	-0.03612			0.25	-0.0627	0.25	-0.05499	0.25	-0.07428		90	328.773	244.397
	0.06572	0.04758	-0.09919	-10.9764	0.0573	-0.03582			0.33333	-0.0627	0.33333	-0.05621	0.33333	-0.07429
	0.06541	0.04759	-0.09949	-10.9218	0.05698	-0.03408			0.41667	-0.06331	0.41667	-0.05774	0.41667	-0.07367
	0.06479	0.04904	-0.09921	-10.9181	0.05699	-0.03509			0.5	-0.06393	0.5	-0.05744	0.5	-0.07367
	0.06417	0.05099	-0.09943	-10.8783	0.05667	-0.03354			0.58333	-0.06393	0.58333	-0.05775	0.58333	-0.07275
	0.06477	0.05241	-0.09894	-10.8556	0.05697	-0.03056			0.66667	-0.06363	0.66667	-0.05591	0.66667	-0.07428
	0.06446	0.05424	-0.09909	-10.828	0.05606	-0.03444			0.75	-0.06423	0.75	-0.05652	0.75	-0.07551
	0.06415	0.05408	-0.09939	-10.7746	0.05604	-0.02959			0.83333	-0.06485	0.83333	-0.05682	0.83333	-0.07612
	0.06353	0.05512	-0.09901	-10.7887	0.05606	-0.03389			0.91667	-0.06485	0.91667	-0.05713	0.91667	-0.07643
	0.06384	0.05492	-0.09955	-10.7458	0.05545	-0.03461			1	-0.06485	1	-0.05744	1	-0.07582
	0.06322	0.05656	-0.09906	-10.7237	0.05545	-0.03369			1.08333	-0.06484	1.08333	-0.05806	1.08333	-0.07674
	0.06322	0.05629	-0.09878	-10.72	0.05486	-0.0399			1.16667	-0.06424	1.16667	-0.05836	1.16667	-0.07673
	0.06322	0.05656	-0.09902	-10.6752	0.05486	-0.04033			1.25	-0.06516	1.25	-0.05989	1.25	-0.07643
	0.06289	0.05999	-0.09912	-10.6574	0.05459	-0.04642			1.33333	-0.06455	1.33333	-0.05959	1.33333	-0.07429
	0.06258	0.0602	-0.09829	-10.6421	0.05431	-0.05221			1.41667	-0.06516	1.41667	-0.05989	1.41667	-0.07459
	0.06228	0.06025	-0.09882	-10.6022	0.05402	-0.05674			1.5	-0.06454	1.5	-0.05898	1.5	-0.07581
	0.06259	0.05988	-0.09854	-10.5973	0.05406	-0.06521			1.58333	-0.06485	1.58333	-0.05897	1.58333	-0.07551
	0.06197	0.06087	-0.09842	-10.5642	0.05408	-0.06907			1.66667	-0.06485	1.66667	-0.05836	1.66667	-0.0749
	0.06166	0.06135	-0.09824	-10.5415	0.05381	-0.0776			1.75	-0.06516	1.75	-0.05867	1.75	-0.07306
	0.06134	0.06409	-0.09806	-10.5176	0.05357	-0.09124			1.83333	-0.06516	1.83333	-0.05989	1.83333	-0.07398
	0.06102	0.06594	-0.09827	-10.4802	0.05358	-0.09359			1.91667	-0.06547	1.91667	-0.05989	1.91667	-0.07489
	0.06072	0.06504	-0.09805	-10.4642	0.05332	-0.10246			2	-0.06485	2	-0.06051	2	-0.0749
	0.0604	0.06683	-0.09852	-10.4354	0.05305	-0.11174			2.08333	-0.06577	2.08333	-0.05959	2.08333	-0.07428
	0.0607	0.06902	-0.09808	-10.4035	0.05276	-0.11562			2.16667	-0.06577	2.16667	-0.05959	2.16667	-0.07428
	0.05948	0.06719	-0.0979	-10.3814	0.05248	-0.1212			2.25	-0.06607	2.25	-0.05958	2.25	-0.07521
	0.05976	0.07189	-0.09813	-10.3397	0.0522	-0.12493			2.33333	-0.06516	2.33333	-0.06081	2.33333	-0.07643
	0.05946	0.07103	-0.09764	-10.3176	0.05186	-0.11902			2.41667	-0.06454	2.41667	-0.0602	2.41667	-0.07674
	0.05945	0.07152	-0.09871	-10.2918	0.05159	-0.12768			2.5	-0.06485	2.5	-0.06112	2.5	-0.07643
	0.05854	0.07117	-0.09827	-10.2593	0.0516	-0.12933			2.58333	-0.06424	2.58333	-0.05959	2.58333	-0.07612
	0.05824	0.06857	-0.09777	-10.2403	0.0514	-0.15166			2.66667	-0.06424	2.66667	-0.05958	2.66667	-0.07735
	0.05855	0.06882	-0.09795	-10.2072	0.05145	-0.16137			2.75	-0.06424	2.75	-0.05928	2.75	-0.07766
	0.05825	0.06784	-0.09801	-10.1961	0.05122	-0.17809			2.83333	-0.06363	2.83333	-0.05928	2.83333	-0.07674
	0.05765	0.0658	-0.09781	-10.1777	0.05067	-0.19229			2.91667	-0.06423	2.91667	-0.05928	2.91667	-0.07643
	0.05763	0.06808	-0.09768	-10.1465	0.05071	-0.20138			3	-0.06424	3	-0.06051	3	-0.07551
	0.05765	0.06566	-0.09747	-10.1281	0.05071	-0.2001			3.08333	-0.06363	3.08333	-0.0602	3.08333	-0.07704
	0.05703	0.06667	-0.0979	-10.106	0.05039	-0.19684			3.16667	-0.06454	3.16667	-0.06173	3.16667	-0.07735
	0.05671	0.06823	-0.09735	-10.0949	0.04972	-0.1847			3.25	-0.06393	3.25	-0.06173	3.25	-0.07643
	0.05672	0.06605	-0.09718	-10.0698	0.05	-0.18034			3.33333	-0.06393	3.33333	-0.06112	3.33333	-0.07643
	0.0567	0.07026	-0.09702	-10.044	0.04933	-0.16863			3.41667	-0.06485	3.41667	-0.05989	3.41667	-0.07612
	0.05672	0.0677	-0.09703	-10.0416	0.04901	-0.16489			3.5	-0.06516	3.5	-0.05989	3.5	-0.07735
	0.05578	0.07111	-0.09715	-10.0201	0.04869	-0.16176			3.58333	-0.06484	3.58333	-0.05989	3.58333	-0.07735
	0.05576	0.07368	-0.09704	-9.98513	0.04836	-0.15832			3.66667	-0.06485	3.66667	-0.06051	3.66667	-0.07766
	0.05577	0.0725	-0.09661	-9.95262	0.04837	-0.16035			3.75	-0.06485	3.75	-0.06174	3.75	-0.07612
	0.05542	0.07988	-0.0971	-9.92011	0.04808	-0.16225			3.83333	-0.06485	3.83333	-0.06204	3.83333	-0.0752
	0.05511	0.08107	-0.09683	-9.91336	0.04778	-0.16384			3.91667	-0.06455	3.91667	-0.06204	3.91667	-0.07674
	0.05479	0.08381	-0.09713	-9.85877	0.04748	-0.16636			4	-0.06546	4	-0.06204	4	-0.07551
	0.05445	0.09007	-0.09668	-9.82932	0.04718	-0.1666			4.08333	-0.06485	4.08333	-0.06143	4.08333	-0.07489
	0.05443	0.0935	-0.09704	-9.82012	0.04721	-0.17323			4.16667	-0.06515	4.16667	-0.06112	4.16667	-0.07398
	0.0541	0.09817	-0.09658	-9.79191	0.04663	-0.18016			4.25	-0.06516	4.25	-0.06143	4.25	-0.07459
	0.05376	0.10357	-0.09663	-9.78393	0.04724	-0.17991			4.33333	-0.06546	4.33333	-0.06081	4.33333	-0.0749
	0.05342	0.10884	-0.09652	-9.74897	0.04693	-0.17875			4.41667	-0.06485	4.41667	-0.06265	4.41667	-0.07428
	0.05337	0.11875	-0.09661	-9.73179	0.04634	-0.1847			4.5	-0.06546	4.5	-0.06235	4.5	-0.07428
	0.05275	0.12082	-0.09628	-9.73608	0.04572	-0.18378			4.58333	-0.06547	4.58333	-0.06296	4.58333	-0.07428
	0.05272	0.12495	-0.09618	-9.69989	0.04604	-0.18611			4.66667	-0.06546	4.66667	-0.06143	4.66667	-0.0749
	0.05238	0.132	-0.09561	-9.69192	0.04572	-0.18347			4.75	-0.06515	4.75	-0.06143	4.75	-0.07674
	0.05175	0.13426	-0.09573	-9.67045	0.04511	-0.18335			4.83333	-0.06577	4.83333	-0.06082	4.83333	-0.07674
	0.05171	0.14222	-0.09617	-9.64653	0.04479	-0.18169			4.91667	-0.06485	4.91667	-0.06174	4.91667	-0.07582
	0.05138	0.14697	-0.09586	-9.64653	0.04449	-0.18243			5	-0.06577	5	-0.06174	5	-0.0749
	0.05106	0.1485	-0.09557	-9.58887	0.04449	-0.18139			5.08333	-0.06485	5.08333	-0.06265	5.08333	-0.07551
	0.05039	0.15878	-0.09604	-9.55881	0.04447	-0.17887			5.16667	-0.06546	5.16667	-0.06235	5.16667	-0.07582
	0.05099	0.16106	-0.09587	-9.53489	0.04386	-0.17881			5.25	-0.06423	5.25	-0.06174	5.25	-0.07582
	0.05065	0.16676	-0.09543	-9.5036	0.04387	-0.18077			5.33333	-0.06515	5.33333	-0.06174	5.33333	-0.0749
	0.05001	0.17236	-0.09539	-9.51096	0.04324	-0.17832			5.41667	-0.06423	5.41667	-0.06296	5.41667	-0.0749
	0.05002	0.1706	-0.09529	-9.47293	0.04325	-0.17863			5.5	-0.06516	5.5	-0.06265	5.5	-0.07582
	0.04937	0.17799	-0.09514	-9.44533	0.04325	-0.18004			5.58333	-0.06454	5.58333	-0.06235	5.58333	-0.07766
	0.04906	0.17818	-0.09542	-9.45023	0.04292	-0.17378			5.66667	-0.06516	5.66667	-0.06173	5.66667	-0.07705
	0.04906	0.17715	-0.09537	-9.40362	0.0423	-0.17206			5.75	-0.06485	5.75	-0.06204	5.75	-0.07735
	0.04902	0.18515	-0.0951	-9.39687	0.0423	-0.17372			5.83333	-0.06485	5.83333	-0.06296	5.83333	-0.07704
	0.04901	0.18734	-0.09526	-9.36926	0.04231	-0.17623			5.91667	-0.06485	5.91667	-0.06327	5.91667	-0.07827
	0.04869	0.18954	-0.09546	-9.33246	0.04201	-0.17721			6	-0.06608	6	-0.06419	6	-0.07857
	0.04809	0.18789	-0.09419	-9.34043	0.04172	-0.1804			6.08333	-0.06516	6.08333	-0.06327	6.08333	-0.07827
	0.04809	0.1874	-0.09489	-9.32571	0.04142	-0.18243			6.16667	-0.06607	6.16667	-0.06296	6.16667	-0.07704
	0.04776	0.19108	-0.09443	-9.2975	0.04144	-0.18574			6.25	-0.06546	6.25	-0.06204	6.25	-0.07612
	0.04778	0.18764	-0.0948	-9.28645	0.04112	-0.1839			6.33333	-0.06669	6.33333	-0.06204	6.33333	-0.07643
	0.04747	0.18899	-0.09444	-9.24045	0.04082	-0.18488			6.41667	-0.06577	6.41667	-0.06112	6.41667	-0.07674
	0.04686	0.18856	-0.09442	-9.24413	0.04055	-0.19163			6.5	-0.067	6.5	-0.06296	6.5	-0.07551
	0.04655	0.18869	-0.09404	-9.20242	0.04027	-0.19709			6.58333	-0.06608	6.58333	-0.06296	6.58333	-0.07459
	0.04654	0.18973	-0.0946	-9.15702	0.04024	-0.192			6.66667	-0.06608	6.66667	-0.06388	6.66667	-0.07551
	0.04624	0.18905	-0.09354	-9.18156	0.04056	-0.19525			6.75	-0.06485	6.75	-0.06358	6.75	-0.07704
	0.04595	0.18513	-0.09412	-9.1331	0.03935	-0.19819			6.83333	-0.06516	6.83333	-0.06357	6.83333	-0.07766
	0.04565	0.18519	-0.0942	-9.11899	0.03905	-0.20003			6.91667	-0.06454	6.91667	-0.06204	6.91667	-0.07735
	0.04535	0.18323	-0.09406	-9.08893	0.03936	-0.19918			7	-0.06608	7	-0.06265	7	-0.07674
	0.04537	0.1793	-0.09404	-9.03741	0.03873	-0.19703			7.08333	-0.06608	7.08333	-0.06235	7.08333	-0.07766
	0.04506	0.1812	-0.09404	-9.03679	0.03841	-0.19433			7.16667	-0.06608	7.16667	-0.06296	7.16667	-0.07765
	0.04539	0.17636	-0.09369	-8.98956	0.03811	-0.19451			7.25	-0.06546	7.25	-0.06327	7.25	-0.07674
	0.04507	0.17893	-0.09389	-8.95337	0.03806	-0.18402			7.33333	-0.06516	7.33333	-0.06419	7.33333	-0.07673
	0.04447	0.17519	-0.09425	-8.94478	0.03775	-0.18341			7.41667	-0.06485	7.41667	-0.06419	7.41667	-0.07643
	0.04416	0.17593	-0.09388	-8.90123	0.03743	-0.18022			7.5	-0.06608	7.5	-0.06449	7.5	-0.07796
	0.04416	0.17574	-0.0939	-8.89755	0.03649	-0.17666			7.58333	-0.06577	7.58333	-0.06357	7.58333	-0.07766
	0.04386	0.17562	-0.0935	-8.85829	0.0368	-0.17721			7.66667	-0.06699	7.66667	-0.06327	7.66667	-0.07674
	0.04324	0.17648	-0.0934	-8.82149	0.03734	-0.1617			7.75	-0.06577	7.75	-0.06358	7.75	-0.07674
	0.04323	0.1782	-0.09375	-8.81413	0.03608	-0.15562			7.83333	-0.06516	7.83333	-0.06388	7.83333	-0.07704
	0.04323	0.17795	-0.09394	-8.77916	0.03599	-0.13587			7.91667	-0.06454	7.91667	-0.06357	7.91667	-0.07827
	0.04259	0.18341	-0.09345	-8.75708	0.03544	-0.14916			8	-0.06577	8	-0.0645	8	-0.07827
	0.04288	0.18556	-0.09297	-8.73438	0.03575	-0.14954			8.08333	-0.06546	8.08333	-0.0648	8.08333	-0.07858
	0.04194	0.19077	-0.09382	-8.69206	0.03572	-0.14416			8.16667	-0.067	8.16667	-0.0648	8.16667	-0.07796
	0.04161	0.19433	-0.09351	-8.69144	0.03482	-0.14698			8.25	-0.06577	8.25	-0.06511	8.25	-0.07827
	0.04129	0.19599	-0.09339	-8.65771	0.03483	-0.15089			8.33333	-0.06546	8.33333	-0.06388	8.33333	-0.07888
	0.04158	0.19905	-0.09331	-8.61845	0.03485	-0.15329			8.41667	-0.06577	8.41667	-0.06419	8.41667	-0.07766
	0.04126	0.20255	-0.09336	-8.60863	0.03427	-0.16169			8.5	-0.06577	8.5	-0.06358	8.5	-0.07643
	0.04033	0.20365	-0.09296	-8.57121	0.03397	-0.1624			8.58333	-0.06424	8.58333	-0.06388	8.58333	-0.07551
	0.04062	0.20697	-0.09302	-8.55895	0.0343	-0.16683			8.66667	-0.06454	8.66667	-0.06265	8.66667	-0.07612
	0.04066	0.20065	-0.09281	-8.543	0.03403	-0.17548			8.75	-0.06486	8.75	-0.06357	8.75	-0.07643
	0.04	0.20881	-0.09298	-8.51171	0.03373	-0.17674			8.83333	-0.06516	8.83333	-0.06327	8.83333	-0.07704
	0.03968	0.21052	-0.09235	-8.51478	0.03376	-0.18237			8.91667	-0.06577	8.91667	-0.0648	8.91667	-0.07766
	0.03967	0.21292	-0.09221	-8.48534	0.03319	-0.19286			9	-0.0673	9	-0.0645	9	-0.07797
	0.03966	0.21531	-0.0926	-8.46939	0.03289	-0.19341			9.08333	-0.06608	9.08333	-0.06542	9.08333	-0.07888
	0.03903	0.2169	-0.09234	-8.46203	0.03259	-0.19439			9.16667	-0.06699	9.16667	-0.06419	9.16667	-0.07858
	0.03872	0.2177	-0.09219	-8.4332	0.03223	-0.18464			9.25	-0.06516	9.25	-0.06358	9.25	-0.07736
	0.0387	0.22261	-0.09224	-8.42461	0.03226	-0.19022			9.33333	-0.06485	9.33333	-0.06327	9.33333	-0.07582
	0.03839	0.22212	-0.09201	-8.41111	0.03224	-0.18648			9.41667	-0.06546	9.41667	-0.06327	9.41667	-0.07643
	0.03806	0.22635	-0.09155	-8.38351	0.03187	-0.17206			9.5	-0.06577	9.5	-0.06357	9.5	-0.07643
	0.03776	0.22567	-0.09157	-8.37922	0.03156	-0.17218			9.58333	-0.06577	9.58333	-0.06388	9.58333	-0.07612
	0.03712	0.23052	-0.09172	-8.35223	0.03152	-0.16268			9.66667	-0.06669	9.66667	-0.06419	9.66667	-0.0752
	0.03738	0.23843	-0.09149	-8.33934	0.03116	-0.15164			9.75	-0.06638	9.75	-0.06449	9.75	-0.0749
	0.03739	0.23641	-0.09125	-8.32646	0.03051	-0.14458			9.83333	-0.06638	9.83333	-0.06511	9.83333	-0.07766
	0.03676	0.23984	-0.09139	-8.30193	0.03014	-0.13102			9.91667	-0.06577	9.91667	-0.0648	9.91667	-0.07735
	0.03641	0.24806	-0.09083	-8.29272	0.03024	-0.15204			10	-0.06546	10	-0.06511	10	-0.07797
	0.03641	0.24831	-0.09067	-8.26635	0.02959	-0.14503			10.0833	-0.06485	10.0833	-0.0648	10.0833	-0.07735
	0.03576	0.25524	-0.09102	-8.25715	0.02985	-0.13339			10.1667	-0.06516	10.1667	-0.06511	10.1667	-0.07766
	0.03548	0.2499	-0.0908	-8.24243	0.02953	-0.13069			10.25	-0.06485	10.25	-0.06511	10.25	-0.07797
	0.03544	0.25794	-0.09071	-8.20317	0.02918	-0.12139			10.3333	-0.06485	10.3333	-0.06542	10.3333	-0.07674
	0.03573	0.2607	-0.0908	-8.18783	0.02856	-0.12161			10.4167	-0.06485	10.4167	-0.06511	10.4167	-0.07489
	0.03481	0.26082	-0.09096	-8.159	0.02856	-0.12055			10.5	-0.06485	10.5	-0.06542	10.5	-0.0749
	0.03449	0.26187	-0.09105	-8.14305	0.02791	-0.11374			10.5833	-0.06608	10.5833	-0.06449	10.5833	-0.07674
	0.03478	0.26641	-0.09061	-8.11054	0.02792	-0.11503			10.6667	-0.06638	10.6667	-0.06511	10.6667	-0.07796
	0.03443	0.27426	-0.09042	-8.0903	0.0279	-0.1107			10.75	-0.06577	10.75	-0.0645	10.75	-0.07858
	0.03407	0.28395	-0.09048	-8.07987	0.0279	-0.112			10.8333	-0.06577	10.8333	-0.06511	10.8333	-0.07765
	0.03342	0.28929	-0.09031	-8.05472	0.02729	-0.11223			10.9167	-0.06546	10.9167	-0.0645	10.9167	-0.07674
	0.03338	0.29677	-0.08984	-8.02957	0.02698	-0.1101			11	-0.06516	11	-0.06388	11	-0.07766
	0.03335	0.30272	-0.0903	-8.00258	0.02667	-0.1114			11.0833	-0.06516	11.0833	-0.06388	11.0833	-0.07674
	0.0327	0.30953	-0.09043	-7.97804	0.02697	-0.10897			11.1667	-0.06638	11.1667	-0.0648	11.1667	-0.07612
	0.03269	0.3118	-0.08992	-7.95964	0.02636	-0.10895			11.25	-0.06577	11.25	-0.06542	11.25	-0.0749
	0.03205	0.31615	-0.08988	-7.9118	0.02605	-0.10883			11.3333	-0.06731	11.3333	-0.06572	11.3333	-0.07582
	0.03267	0.31493	-0.09032	-7.88787	0.02573	-0.10516			11.4167	-0.06669	11.4167	-0.06542	11.4167	-0.07674
	0.03206	0.31444	-0.09008	-7.87683	0.02541	-0.10392			11.5	-0.06669	11.5	-0.06449	11.5	-0.07674
	0.03207	0.31217	-0.08965	-7.84371	0.02541	-0.10343			11.5833	-0.06454	11.5833	-0.0648	11.5833	-0.07735
	0.03176	0.31296	-0.08978	-7.8204	0.0251	-0.10192			11.6667	-0.06393	11.6667	-0.06419	11.6667	-0.07735
	0.03119	0.30628	-0.08963	-7.79218	0.02418	-0.10198			11.75	-0.06424	11.75	-0.06419	11.75	-0.07888
	0.03119	0.30462	-0.08974	-7.77132	0.02447	-0.09921			11.8333	-0.06454	11.8333	-0.06511	11.8333	-0.07796
	0.03089	0.30431	-0.08953	-7.75538	0.02445	-0.0954			11.9167	-0.06546	11.9167	-0.06572	11.9167	-0.07766
	0.03061	0.29861	-0.08971	-7.72287	0.02445	-0.0957			12	-0.06547	12	-0.0648	12	-0.07643
	0.03064	0.29413	-0.08944	-7.71489	0.02383	-0.09403			12.0833	-0.06577	12.0833	-0.06511	12.0833	-0.07705
	0.03036	0.28929	-0.08924	-7.69587	0.02321	-0.09164			12.1667	-0.06638	12.1667	-0.06419	12.1667	-0.07827
	0.02975	0.28812	-0.08906	-7.67379	0.0235	-0.08747			12.25	-0.06607	12.25	-0.06541	12.25	-0.07705
	0.02977	0.28524	-0.08881	-7.66275	0.02318	-0.08554			12.3333	-0.06577	12.3333	-0.06541	12.3333	-0.07582
	0.0295	0.27732	-0.08896	-7.63576	0.02287	-0.08509			12.4167	-0.06516	12.4167	-0.06572	12.4167	-0.07429
	0.02919	0.27904	-0.08907	-7.61613	0.02223	-0.0789			12.5	-0.06455	12.5	-0.06419	12.5	-0.07612
	0.02858	0.278	-0.08883	-7.60509	0.02221	-0.07595			12.5833	-0.06424	12.5833	-0.06449	12.5833	-0.07643
	0.0289	0.27481	-0.08867	-7.5781	0.02219	-0.07127			12.6667	-0.06485	12.6667	-0.0648	12.6667	-0.07613
	0.02794	0.28192	-0.0881	-7.57074	0.02187	-0.06716			12.75	-0.06485	12.75	-0.06603	12.75	-0.0752
	0.02859	0.2761	-0.0886	-7.53516	0.02155	-0.06557			12.8333	-0.06516	12.8333	-0.06542	12.8333	-0.07643
	0.02797	0.27806	-0.08906	-7.5094	0.02122	-0.06073			12.9167	-0.06455	12.9167	-0.06542	12.9167	-0.07796
	0.02765	0.27916	-0.08787	-7.50204	0.02121	-0.05702			13	-0.06485	13	-0.0648	13	-0.07827
	0.02768	0.2737	-0.08807	-7.46523	0.02088	-0.05267			13.0833	-0.06485	13.0833	-0.0648	13.0833	-0.07734
	0.02732	0.28413	-0.08846	-7.45112	0.02024	-0.04672			13.1667	-0.06546	13.1667	-0.06572	13.1667	-0.07551
	0.02704	0.27849	-0.08766	-7.42904	0.01992	-0.04374			13.25	-0.06455	13.25	-0.06572	13.25	-0.07613
	0.02675	0.27677	-0.08816	-7.39408	0.01989	-0.0383			13.3333	-0.06515	13.3333	-0.06634	13.3333	-0.07582
	0.02675	0.2761	-0.08788	-7.38917	0.01958	-0.0368			13.4167	-0.06516	13.4167	-0.06633	13.4167	-0.07551
	0.02613	0.27689	-0.08776	-7.35604	0.01955	-0.03193			13.5	-0.06515	13.5	-0.06541	13.5	-0.07582
	0.02613	0.27751	-0.08791	-7.32905	0.01862	-0.02855			13.5833	-0.06485	13.5833	-0.0651	13.5833	-0.07796
	0.02583	0.27604	-0.08798	-7.31617	0.01922	-0.02652			13.6667	-0.06577	13.6667	-0.06572	13.6667	-0.07735
	0.02613	0.27781	-0.08792	-7.27323	0.01858	-0.02098			13.75	-0.06485	13.75	-0.06572	13.75	-0.07674
	0.02521	0.27732	-0.08764	-7.26771	0.01857	-0.01893			13.8333	-0.06516	13.8333	-0.06756	13.8333	-0.07643
	0.02522	0.27548	-0.08754	-7.23091	0.01795	-0.01753			13.9167	-0.06515	13.9167	-0.06664	13.9167	-0.07674
	0.0246	0.27739	-0.08807	-7.19104	0.01763	-0.01403			14	-0.06608	14	-0.06603	14	-0.07521
	0.02461	0.2753	-0.0878	-7.1849	0.01732	-0.01294			14.0833	-0.06547	14.0833	-0.0648	14.0833	-0.07459
	0.02432	0.27229	-0.08771	-7.14503	0.01735	-0.0201			14.1667	-0.06639	14.1667	-0.06542	14.1667	-0.07398
	0.02399	0.2753	-0.08751	-7.12663	0.0173	-0.00814			14.25	-0.06608	14.25	-0.06511	14.25	-0.07551
	0.02368	0.27628	-0.08762	-7.10577	0.01704	-0.0201			14.3333	-0.067	14.3333	-0.06603	14.3333	-0.07551
	0.02367	0.27781	-0.08755	-7.06406	0.01635	-0.00193			14.4167	-0.06669	14.4167	-0.06603	14.4167	-0.07582
	0.02338	0.27438	-0.08757	-7.05977	0.01612	-0.0201			14.5	-0.0673	14.5	-0.06695	14.5	-0.07551
	0.02342	0.26855	-0.08747	-7.02296	0.01628	0.01256			14.5833	-0.06638	14.5833	-0.06664	14.5833	-0.07766
	0.02248	0.27217	-0.0874	-6.98125	0.01582	-0.0201			14.6667	-0.06639	14.6667	-0.06725	14.6667	-0.07704
	0.0231	0.26996	-0.08713	-6.97327	0.01596	0.01537			14.75	-0.06577	14.75	-0.06634	14.75	-0.07612
	0.0228	0.26892	-0.08733	-6.9377	0.01536	0.01268			14.8333	-0.06515	14.8333	-0.06542	14.8333	-0.07428
	0.02249	0.27045	-0.08677	-6.92911	0.0152	-0.0201			14.9167	-0.06546	14.9167	-0.06572	14.9167	-0.07582
	0.02159	0.26683	-0.08728	-6.89169	0.01509	0.00469			15	-0.06577	15	-0.06664	15	-0.0749
	0.02158	0.26726	-0.08687	-6.85489	0.01459	-0.0201			15.0833	-0.06699	15.0833	-0.06695	15.0833	-0.07428
	0.02158	0.26739	-0.08722	-6.84752	0.01417	0.00496			15.1667	-0.067	15.1667	-0.06725	15.1667	-0.0752
	0.0216	0.2645	-0.08711	-6.81256	0.01398	-0.0201			15.25	-0.06638	15.25	-0.06664	15.25	-0.07674
	0.02068	0.26506	-0.08695	-6.78618	0.01385	0.00621			15.3333	-0.06669	15.3333	-0.06603	15.3333	-0.07735
	0.02099	0.26401	-0.08703	-6.77146	0.01336	-0.0201			15.4167	-0.06577	15.4167	-0.06602	15.4167	-0.07704
	0.0207	0.25978	-0.08665	-6.72914	0.01384	0.00829			15.5	-0.06638	15.5	-0.06603	15.5	-0.07643
	0.02038	0.2623	-0.08637	-6.72423	0.01306	-0.01988			15.5833	-0.06608	15.5833	-0.06726	15.5833	-0.07674
	0.02039	0.26045	-0.08627	-6.68742	0.01324	0.0058			15.6667	-0.06639	15.6667	-0.06756	15.6667	-0.07582
	0.01977	0.26168	-0.08676	-6.6543	0.01304	-0.01709			15.75	-0.06547	15.75	-0.06787	15.75	-0.07459
	0.01947	0.26144	-0.08619	-6.64694	0.01272	-0.01454			15.8333	-0.06546	15.8333	-0.06756	15.8333	-0.07398
	0.0201	0.25825	-0.08669	-6.61259	0.01209	-0.01054			15.9167	-0.06486	15.9167	-0.06726	15.9167	-0.07643
	0.01915	0.26334	-0.08619	-6.59235	0.01178	-0.00856			16	-0.06577	16	-0.06633	16	-0.07766
	0.01855	0.26168	-0.08629	-6.57456	0.01178	-0.00974			16.0833	-0.06516	16.0833	-0.06664	16.0833	-0.07673
	0.01887	0.25923	-0.0865	-6.53591	0.01114	-0.00417			16.1667	-0.06577	16.1667	-0.06572	16.1667	-0.07766
	0.01889	0.2545	-0.08591	-6.53223	0.01114	-0.00279			16.25	-0.06577	16.25	-0.06633	16.25	-0.07674
	0.01827	0.25598	-0.08604	-6.50892	0.01082	-0.000993116			16.3333	-0.06608	16.3333	-0.06633	16.3333	-0.07521
	0.01826	0.2572	-0.08617	-6.48622	0.00991	-0.00201			16.4167	-0.06516	16.4167	-0.06695	16.4167	-0.0749
	0.01736	0.25493	-0.08622	-6.47702	0.01013	0.01557			16.5	-0.06577	16.5	-0.06695	16.5	-0.07704
	0.01768	0.25168	-0.08603	-6.45494	0.00952	0.01421			16.5833	-0.06638	16.5833	-0.06787	16.5833	-0.07766
	0.01767	0.2545	-0.08519	-6.44206	0.00952	0.01514			16.6667	-0.06638	16.6667	-0.06726	16.6667	-0.07705
	0.01738	0.25138	-0.08529	-6.42243	0.00921	0.01537			16.75	-0.06669	16.75	-0.06787	16.75	-0.07766
	0.01674	0.25481	-0.08577	-6.39176	0.00889	0.01922			16.8333	-0.0673	16.8333	-0.06726	16.8333	-0.07582
	0.01673	0.25751	-0.08487	-6.38808	0.00873	0.11783			16.9167	-0.06638	16.9167	-0.06725	16.9167	-0.0752
	0.01614	0.25224	-0.08534	-6.35925	0.0084	0.12302			17	-0.067	17	-0.06695	17	-0.07429
	0.01583	0.25389	-0.08514	-6.34023	0.00836	0.13085			17.0833	-0.06669	17.0833	-0.06572	17.0833	-0.07674
	0.01613	0.25475	-0.08494	-6.32122	0.00804	0.13366			17.1667	-0.067	17.1667	-0.06664	17.1667	-0.07643
	0.01581	0.25714	-0.08512	-6.28809	0.00772	0.13707			17.25	-0.06669	17.25	-0.06664	17.25	-0.07704
	0.01579	0.26174	-0.0849	-6.27337	0.00741	0.13694			17.3333	-0.067	17.3333	-0.06634	17.3333	-0.07705
	0.01581	0.25751	-0.08501	-6.25251	0.00741	0.13821			17.4167	-0.06577	17.4167	-0.06695	17.4167	-0.07705
	0.01516	0.26322	-0.08482	-6.23227	0.00679	0.13831			17.5	-0.06608	17.5	-0.06726	17.5	-0.07521
	0.01517	0.26168	-0.08463	-6.21203	0.0068	0.13587			17.5833	-0.06454	17.5833	-0.06725	17.5833	-0.07429
	0.01426	0.26076	-0.08483	-6.17584	0.00648	0.14012			17.6667	-0.06515	17.6667	-0.06818	17.6667	-0.07582
	0.01454	0.26536	-0.08432	-6.15682	0.00649	0.13703			17.75	-0.06516	17.75	-0.06726	17.75	-0.07735
	0.01424	0.26364	-0.08472	-6.14026	0.0062	0.1343			17.8333	-0.06577	17.8333	-0.06787	17.8333	-0.07735
	0.01331	0.26573	-0.08429	-6.10714	0.00558	0.13523			17.9167	-0.06577	17.9167	-0.06757	17.9167	-0.07704
	0.01301	0.2645	-0.0844	-6.08751	0.0053	0.12953			18	-0.06638	18	-0.06756	18	-0.07704
	0.013	0.26733	-0.08451	-6.06788	0.00561	0.12841			18.0833	-0.06638	18.0833	-0.06664	18.0833	-0.07643
	0.01268	0.26818	-0.08429	-6.05131	0.00561	0.12946			18.1667	-0.067	18.1667	-0.06725	18.1667	-0.0752
	0.01237	0.2691	-0.08411	-6.02985	0.00471	0.12435			18.25	-0.06608	18.25	-0.06664	18.25	-0.0749
	0.01208	0.26659	-0.08399	-5.99611	0.0044	0.12533			18.3333	-0.06577	18.3333	-0.06725	18.3333	-0.07612
	0.01237	0.26874	-0.08442	-5.97464	0.0041	0.12355			18.4167	-0.06485	18.4167	-0.06695	18.4167	-0.0749
	0.01176	0.26947	-0.08423	-5.95256	0.00411	0.12208			18.5	-0.06577	18.5	-0.06726	18.5	-0.07521
	0.01176	0.26861	-0.08403	-5.93415	0.00379	0.12474			18.5833	-0.06485	18.5833	-0.06725	18.5833	-0.07551
	0.01144	0.27137	-0.08359	-5.90226	0.00348	0.12596			18.6667	-0.06546	18.6667	-0.06756	18.6667	-0.07797
	0.01113	0.2715	-0.08402	-5.87956	0.00377	0.12967			18.75	-0.06516	18.75	-0.06695	18.75	-0.07858
	0.01083	0.27027	-0.08379	-5.86668	0.00314	0.13283			18.8333	-0.067	18.8333	-0.06695	18.8333	-0.07735
	0.01052	0.27119	-0.0836	-5.84521	0.00282	0.13472			18.9167	-0.06638	18.9167	-0.06634	18.9167	-0.07735
	0.01021	0.27266	-0.08372	-5.82497	0.00249	0.14067			19	-0.06731	19	-0.06725	19	-0.07704
	0.01023	0.26818	-0.08354	-5.80166	0.00185	0.14516			19.0833	-0.06669	19.0833	-0.06726	19.0833	-0.07643
	0.00991	0.27076	-0.08333	-5.78325	0.00213	0.15086			19.1667	-0.067	19.1667	-0.06757	19.1667	-0.0752
	0.009	0.26966	-0.08281	-5.76731	0.00148	0.1585			19.25	-0.06608	19.25	-0.06787	19.25	-0.07643
	0.00962	0.26831	-0.08296	-5.74032	0.00177	0.16238			19.3333	-0.06699	19.3333	-0.06787	19.3333	-0.07797
	0.00931	0.26843	-0.08337	-5.72191	0.000812887	0.17061			19.4167	-0.06638	19.4167	-0.06849	19.4167	-0.07827
	0.0087	0.26733	-0.08254	-5.70474	0.00109	0.17592			19.5	-0.06669	19.5	-0.06849	19.5	-0.07796
	0.00872	0.26371	-0.08299	-5.67959	0.000764509	0.1809			19.5833	-0.06608	19.5833	-0.06879	19.5833	-0.07858
	0.0084	0.26616	-0.08275	-5.66793	0.000435325	0.18568			19.6667	-0.06577	19.6667	-0.06879	19.6667	-0.07797
	0.00811	0.26371	-0.08324	-5.63542	6.03311e-05	0.20022			19.75	-0.06485	19.75	-0.06848	19.75	-0.07704
	0.0081	0.26536	-0.08242	-5.61702	4.99522e-05	0.20243			19.8333	-0.06608	19.8333	-0.06787	19.8333	-0.07551
	0.0081	0.26444	-0.08249	-5.60475	-0.000289063	0.2093			19.9167	-0.06485	19.9167	-0.06818	19.9167	-0.07674
	0.00781	0.26217	-0.08232	-5.58021	-0.000239187	0.19868			20	-0.06669	20	-0.06756	20	-0.07643
	0.0075	0.26291	-0.08237	-5.5704	-0.00116	0.19875			20.0833	-0.06608	20.0833	-0.06818	20.0833	-0.07643
	0.00721	0.25892	-0.08222	-5.5428	-0.00118	0.20384			20.1667	-0.06669	20.1667	-0.06695	20.1667	-0.07765
	0.00723	0.25647	-0.08206	-5.51703	-0.00188	0.22175			20.25	-0.06608	20.25	-0.06818	20.25	-0.07857
	0.00692	0.25677	-0.08212	-5.50538	-0.00163	0.23267			20.3333	-0.06699	20.3333	-0.06756	20.3333	-0.07857
	0.00632	0.25408	-0.08171	-5.4698	-0.00264	0.25309			20.4167	-0.06546	20.4167	-0.06787	20.4167	-0.07735
	0.00633	0.25309	-0.08179	-5.45508	-0.00236	0.25929			20.5	-0.06546	20.5	-0.06787	20.5	-0.07827
	0.00633	0.25242	-0.08186	-5.4422	-0.00269	0.26297			20.5833	-0.06516	20.5833	-0.06818	20.5833	-0.07858
	0.00573	0.25021	-0.08142	-5.4103	-0.00298	0.26015			20.6667	-0.06546	20.6667	-0.06757	20.6667	-0.07766
	0.00542	0.25003	-0.08146	-5.40355	-0.00298	0.26052			20.75	-0.06424	20.75	-0.06818	20.75	-0.07613
	0.00542	0.24972	-0.08135	-5.3692	-0.0033	0.26205			20.8333	-0.06577	20.8333	-0.06756	20.8333	-0.07674
	0.00543	0.24874	-0.08146	-5.34957	-0.00356	0.25162			20.9167	-0.06516	20.9167	-0.06818	20.9167	-0.07613
	0.00483	0.24579	-0.08125	-5.33117	-0.00378	0.23475			21	-0.06607	21	-0.06818	21	-0.07613
	0.00421	0.24763	-0.08115	-5.29375	-0.00406	0.22837			21.0833	-0.06577	21.0833	-0.06848	21.0833	-0.07551
	0.00453	0.24567	-0.08123	-5.28087	-0.00431	0.21703			21.1667	-0.06699	21.1667	-0.06818	21.1667	-0.07735
	0.00424	0.24211	-0.08106	-5.25511	-0.00428	0.2096			21.25	-0.06608	21.25	-0.06848	21.25	-0.07766
	0.00361	0.24463	-0.08123	-5.22566	-0.0046	0.21218			21.3333	-0.06577	21.3333	-0.06818	21.3333	-0.07735
	0.00395	0.23923	-0.08065	-5.2183	-0.0049	0.2123			21.4167	-0.06516	21.4167	-0.06818	21.4167	-0.07796
	0.00364	0.24009	-0.08083	-5.18579	-0.00521	0.21236			21.5	-0.06454	21.5	-0.06818	21.5	-0.07888
	0.00334	0.23886	-0.08065	-5.16432	-0.0052	0.2104			21.5833	-0.06424	21.5833	-0.06848	21.5833	-0.07796
	0.00275	0.23438	-0.08076	-5.14469	-0.00518	0.20592			21.6667	-0.06515	21.6667	-0.06879	21.6667	-0.07613
	0.00273	0.23721	-0.08097	-5.10666	-0.00613	0.21292			21.75	-0.06454	21.75	-0.06879	21.75	-0.07674
	0.00274	0.23494	-0.08037	-5.10421	-0.00584	0.215			21.8333	-0.06485	21.8333	-0.0694	21.8333	-0.07674
	0.00215	0.23064	-0.08054	-5.07354	-0.00584	0.21482			21.9167	-0.06424	21.9167	-0.0694	21.9167	-0.07582
	0.00184	0.23113	-0.08073	-5.03857	-0.00679	0.22138			22	-0.06516	22	-0.0694	22	-0.0749
	0.00154	0.23034	-0.0808	-5.02753	-0.00676	0.21641			22.0833	-0.06516	22.0833	-0.0694	22.0833	-0.07643
	0.00188	0.22445	-0.08036	-4.99563	-0.00677	0.21887			22.1667	-0.06577	22.1667	-0.0691	22.1667	-0.07674
	0.00158	0.22396	-0.08107	-4.97846	-0.00737	0.21592			22.25	-0.06546	22.25	-0.06849	22.25	-0.07674
	0.000712902	0.21359	-0.0803	-4.95085	-0.00737	0.21549			22.3333	-0.06577	22.3333	-0.06971	22.3333	-0.07521
	0.000671447	0.2212	-0.0805	-4.91528	-0.00771	0.22199			22.4167	-0.06577	22.4167	-0.06848	22.4167	-0.07765
	0.000703207	0.21537	-0.07993	-4.90853	-0.00738	0.21617			22.5	-0.06638	22.5	-0.06879	22.5	-0.07797
	0.00041186	0.21255	-0.0798	-4.87663	-0.00832	0.22175			22.5833	-0.06546	22.5833	-0.06849	22.5833	-0.07796
	0.000426569	0.20985	-0.08025	-4.85025	-0.0086	0.21574			22.6667	-0.06608	22.6667	-0.06879	22.6667	-0.07796
	0.00012659	0.20862	-0.08003	-4.83553	-0.0086	0.21598			22.75	-0.06485	22.75	-0.06817	22.75	-0.07827
	-0.000174787	0.20764	-0.08024	-4.79627	-0.00891	0.21684			22.8333	-0.06454	22.8333	-0.06848	22.8333	-0.07858
	0.000152332	0.2039	-0.07999	-4.78707	-0.00917	0.20697			22.9167	-0.06393	22.9167	-0.06848	22.9167	-0.07643
	-0.000412979	0.19507	-0.07986	-4.75517	-0.00919	0.20973			23	-0.06515	23	-0.06879	23	-0.07674
	-0.00103	0.19611	-0.07945	-4.71898	-0.00948	0.20715			23.0833	-0.06454	23.0833	-0.06848	23.0833	-0.07704
	-0.00105	0.19942	-0.0795	-4.70917	-0.00977	0.20433			23.1667	-0.06547	23.1667	-0.06848	23.1667	-0.07644
	-0.00133	0.19537	-0.07967	-4.6785	-0.01008	0.2039			23.25	-0.06485	23.25	-0.06909	23.25	-0.07521
	-0.00133	0.1939	-0.07918	-4.65703	-0.01005	0.19795			23.3333	-0.06577	23.3333	-0.06879	23.3333	-0.07735
	-0.00164	0.19525	-0.07929	-4.6374	-0.01034	0.19402			23.4167	-0.06516	23.4167	-0.06909	23.4167	-0.07827
	-0.00164	0.19513	-0.07947	-4.60427	-0.01036	0.1996			23.5	-0.06515	23.5	-0.06848	23.5	-0.07827
	-0.00227	0.19752	-0.07948	-4.60243	-0.01096	0.19556			23.5833	-0.06485	23.5833	-0.06848	23.5833	-0.07735
	-0.00257	0.19727	-0.07933	-4.57544	-0.01126	0.19488			23.6667	-0.06516	23.6667	-0.06787	23.6667	-0.07797
	-0.00226	0.19635	-0.07858	-4.54416	-0.01126	0.19378			23.75	-0.06363	23.75	-0.06848	23.75	-0.07827
	-0.00258	0.19868	-0.07895	-4.53251	-0.01122	0.18574			23.8333	-0.06455	23.8333	-0.06787	23.8333	-0.07766
	-0.0035	0.19789	-0.07939	-4.50858	-0.01183	0.18445			23.9167	-0.06423	23.9167	-0.06694	23.9167	-0.07551
	-0.00319	0.19752	-0.07853	-4.49815	-0.01214	0.18586			24	-0.06455	24	-0.06726	24	-0.07673
	-0.00351	0.19979	-0.07895	-4.47852	-0.01274	0.18286			24.0833	-0.06424	24.0833	-0.06818	24.0833	-0.07643
	-0.00383	0.20279	-0.07849	-4.45092	-0.01275	0.18501			24.1667	-0.06454	24.1667	-0.06756	24.1667	-0.07612
	-0.00413	0.20138	-0.07851	-4.44724	-0.01273	0.18139			24.25	-0.06455	24.25	-0.06879	24.25	-0.07551
	-0.00443	0.20095	-0.07866	-4.42025	-0.01336	0.18519			24.3333	-0.06485	24.3333	-0.06879	24.3333	-0.07735
	-0.00445	0.20476	-0.07883	-4.39019	-0.01337	0.18605			24.4167	-0.06363	24.4167	-0.06971	24.4167	-0.07796
	-0.00474	0.20089	-0.07855	-4.38467	-0.01336	0.18439			24.5	-0.06454	24.5	-0.06879	24.5	-0.07796
	-0.00538	0.20672	-0.07808	-4.3583	-0.01371	0.19322			24.5833	-0.06394	24.5833	-0.06971	24.5833	-0.07766
	-0.00537	0.20353	-0.07846	-4.3448	-0.014	0.18893			24.6667	-0.06424	24.6667	-0.06879	24.6667	-0.07888
	-0.00596	0.19942	-0.07827	-4.32456	-0.01461	0.18899			24.75	-0.06331	24.75	-0.06909	24.75	-0.07765
	-0.00596	0.19924	-0.07777	-4.30493	-0.01461	0.18869			24.8333	-0.06424	24.8333	-0.0694	24.8333	-0.07612
	-0.00627	0.19979	-0.07815	-4.29205	-0.01493	0.19108			24.9167	-0.06393	24.9167	-0.0694	24.9167	-0.0752
	-0.00683	0.19059	-0.07798	-4.26751	-0.01522	0.18789			25	-0.06546	25	-0.0694	25	-0.07612
	-0.00591	0.19046	-0.07777	-4.24911	-0.01555	0.19316			25.0833	-0.06485	25.0833	-0.0694	25.0833	-0.07551
	-0.00681	0.18617	-0.07726	-4.23132	-0.01586	0.19378			25.1667	-0.06608	25.1667	-0.06879	25.1667	-0.07521
	-0.0068	0.18482	-0.07708	-4.2074	-0.01556	0.19494			25.25	-0.06577	25.25	-0.06879	25.25	-0.07674
	-0.00739	0.18059	-0.07716	-4.19329	-0.01584	0.19065			25.3333	-0.06608	25.3333	-0.06818	25.3333	-0.07704
	-0.00705	0.17421	-0.07696	-4.17366	-0.01614	0.18899			25.4167	-0.06607	25.4167	-0.06817	25.4167	-0.07704
	-0.00732	0.16893	-0.07708	-4.15342	-0.01646	0.19096			25.5	-0.06608	25.5	-0.06818	25.5	-0.07705
	-0.00791	0.16286	-0.07687	-4.13563	-0.01645	0.18875			25.5833	-0.06546	25.5833	-0.06818	25.5833	-0.07766
	-0.00787	0.15648	-0.077	-4.1117	-0.01706	0.1893			25.6667	-0.06454	25.6667	-0.06879	25.6667	-0.07796
	-0.00813	0.14765	-0.07677	-4.0976	-0.01705	0.18709			25.75	-0.06424	25.75	-0.06756	25.75	-0.07705
	-0.0078	0.14372	-0.07658	-4.07674	-0.01735	0.18586			25.8333	-0.06454	25.8333	-0.06817	25.8333	-0.07612
	-0.00837	0.13513	-0.07637	-4.06018	-0.01795	0.18102			25.9167	-0.06424	25.9167	-0.06757	25.9167	-0.07796
	-0.0084	0.14147	-0.0765	-4.03748	-0.01793	0.17832			26	-0.06455	26	-0.06879	26	-0.07797
	-0.00867	0.13512	-0.07633	-4.01172	-0.01761	0.17421			26.0833	-0.06393	26.0833	-0.06787	26.0833	-0.07766
	-0.00863	0.12766	-0.07611	-3.99638	-0.01819	0.16685			26.1667	-0.06424	26.1667	-0.06818	26.1667	-0.07704
	-0.00951	0.12032	-0.0759	-3.97921	-0.01881	0.16961			26.25	-0.06485	26.25	-0.06787	26.25	-0.07766
	-0.00948	0.11432	-0.07603	-3.95528	-0.01876	0.15851			26.3333	-0.06546	26.3333	-0.06787	26.3333	-0.07673
	-0.00946	0.11098	-0.07582	-3.93934	-0.01904	0.15397			26.4167	-0.06485	26.4167	-0.06818	26.4167	-0.07612
	-0.00974	0.10488	-0.07594	-3.91725	-0.01933	0.15041			26.5	-0.06516	26.5	-0.06879	26.5	-0.07612
	-0.01035	0.10439	-0.07571	-3.90376	-0.0187	0.14667			26.5833	-0.06424	26.5833	-0.06879	26.5833	-0.07765
	-0.01063	0.09956	-0.07523	-3.87861	-0.01957	0.13507			26.6667	-0.06454	26.6667	-0.07002	26.6667	-0.07766
	-0.01061	0.09647	-0.07535	-3.85836	-0.0196	0.14118			26.75	-0.06454	26.75	-0.07002	26.75	-0.07704
	-0.0109	0.09421	-0.07602	-3.84732	-0.01956	0.13347			26.8333	-0.06516	26.8333	-0.07002	26.8333	-0.07766
	-0.01089	0.09171	-0.07488	-3.83199	-0.02015	0.12716			26.9167	-0.06577	26.9167	-0.0697	26.9167	-0.07797
	-0.01119	0.09004	-0.07527	-3.81665	-0.0204	0.11559			27	-0.06516	27	-0.0694	27	-0.07796
	-0.01148	0.08755	-0.0754	-3.79457	-0.02037	0.10986			27.0833	-0.06546	27.0833	-0.0691	27.0833	-0.07735
	-0.01177	0.08468	-0.07519	-3.77555	-0.02067	0.10729			27.1667	-0.06485	27.1667	-0.06879	27.1667	-0.07857
	-0.01207	0.08304	-0.07525	-3.76513	-0.02066	0.10528			27.25	-0.06424	27.25	-0.06879	27.25	-0.07858
	-0.01206	0.08073	-0.07448	-3.73875	-0.02157	0.10458			27.3333	-0.06454	27.3333	-0.06787	27.3333	-0.07858
	-0.01204	0.07766	-0.07486	-3.72525	-0.02129	0.11014			27.4167	-0.06607	27.4167	-0.06879	27.4167	-0.07736
	-0.01233	0.07485	-0.07434	-3.70931	-0.02158	0.106			27.5	-0.06577	27.5	-0.06848	27.5	-0.07858
	-0.01292	0.07043	-0.07475	-3.68968	-0.02191	0.11019			27.5833	-0.06638	27.5833	-0.0694	27.5833	-0.07827
	-0.01322	0.06817	-0.07512	-3.67863	-0.02252	0.10933			27.6667	-0.06577	27.6667	-0.06879	27.6667	-0.07735
	-0.0132	0.06524	-0.07403	-3.65471	-0.02222	0.1122			27.75	-0.06546	27.75	-0.07001	27.75	-0.07674
	-0.0135	0.06314	-0.07413	-3.63631	-0.02254	0.11529			27.8333	-0.06516	27.8333	-0.07002	27.8333	-0.07704
	-0.01378	0.05932	-0.07421	-3.62281	-0.02316	0.11608			27.9167	-0.06608	27.9167	-0.0694	27.9167	-0.07581
	-0.01438	0.0562	-0.07404	-3.59766	-0.02318	0.11933			28	-0.06546	28	-0.06879	28	-0.0749
	-0.01435	0.05065	-0.07441	-3.58662	-0.02377	0.11455			28.0833	-0.06577	28.0833	-0.06848	28.0833	-0.07551
	-0.01465	0.04901	-0.07393	-3.56209	-0.02378	0.11744			28.1667	-0.06516	28.1667	-0.06818	28.1667	-0.07613
	-0.01463	0.04672	-0.07403	-3.54368	-0.0244	0.11953			28.25	-0.06485	28.25	-0.06909	28.25	-0.07674
	-0.01492	0.0427	-0.07318	-3.5308	-0.02438	0.11364			28.3333	-0.06454	28.3333	-0.06879	28.3333	-0.07613
	-0.0149	0.03888	-0.07331	-3.50749	-0.02439	0.11595			28.4167	-0.06424	28.4167	-0.07002	28.4167	-0.07705
	-0.0152	0.03744	-0.07371	-3.49154	-0.02468	0.11398			28.5	-0.06454	28.5	-0.07002	28.5	-0.07888
	-0.01579	0.03467	-0.07316	-3.47928	-0.02526	0.10512			28.5833	-0.06485	28.5833	-0.07063	28.5833	-0.07858
	-0.01545	0.02723	-0.07302	-3.45106	-0.02555	0.10336			28.6667	-0.06454	28.6667	-0.07002	28.6667	-0.07796
	-0.01604	0.02375	-0.07304	-3.44738	-0.02521	0.09488			28.75	-0.06424	28.75	-0.06971	28.75	-0.07827
	-0.01633	0.02064	-0.07287	-3.42162	-0.02578	0.08551			28.8333	-0.06485	28.8333	-0.0694	28.8333	-0.07919
	-0.01599	0.01399	-0.07299	-3.40076	-0.02544	0.07952			28.9167	-0.06485	28.9167	-0.0691	28.9167	-0.07858
	-0.0162	-0.00315	-0.07245	-3.38726	-0.02538	0.06691			29	-0.06393	29	-0.0691	29	-0.07643
	-0.01672	-0.0201	-0.07261	-3.35905	-0.02566	0.06159			29.0833	-0.06454	29.0833	-0.06879	29.0833	-0.07735
	-0.01671	-0.02166	-0.07233	-3.35353	-0.0259	0.04632			29.1667	-0.06424	29.1667	-0.06971	29.1667	-0.07674
	-0.01705	-0.01625	-0.07246	-3.33083	-0.02586	0.03777			29.25	-0.06486	29.25	-0.0694	29.25	-0.07643
	-0.01705	-0.01705	-0.07233	-3.29893	-0.02612	0.02795			29.3333	-0.06362	29.3333	-0.07063	29.3333	-0.0749
	-0.01733	-0.02047	-0.07237	-3.29157	-0.02639	0.01972			29.4167	-0.06486	29.4167	-0.07002	29.4167	-0.07612
	-0.01793	-0.0229	-0.07221	-3.26458	-0.02697	0.0124			29.5	-0.06424	29.5	-0.07063	29.5	-0.07612
	-0.01821	-0.02947	-0.07198	-3.25109	-0.0262	-0.0201			29.5833	-0.06546	29.5833	-0.07032	29.5833	-0.0752
	-0.01818	-0.03473	-0.07177	-3.23452	-0.02746	-0.01362			29.6667	-0.06546	29.6667	-0.07094	29.6667	-0.0749
	-0.01846	-0.03915	-0.07227	-3.20017	-0.02712	-0.0201			29.75	-0.06577	29.75	-0.07002	29.75	-0.07582
	-0.01843	-0.04472	-0.07138	-3.19465	-0.02739	-0.02912			29.8333	-0.06608	29.8333	-0.07002	29.8333	-0.07613
	-0.01871	-0.0496	-0.07154	-3.16582	-0.02774	-0.01843			29.9167	-0.06638	29.9167	-0.0691	29.9167	-0.07551
	-0.01868	-0.05478	-0.07166	-3.14374	-0.02806	-0.01573			30	-0.06547	30	-0.06971	30	-0.07674
	-0.01895	-0.06116	-0.07141	-3.13392	-0.02868	-0.01457			30.0833	-0.06577	30.0833	-0.06878	30.0833	-0.07857
	-0.01924	-0.06468	-0.07156	-3.10571	-0.02866	-0.01813			30.1667	-0.06485	30.1667	-0.0694	30.1667	-0.07827
	-0.01951	-0.07092	-0.07099	-3.09957	-0.02895	-0.02203			30.25	-0.06546	30.25	-0.0694	30.25	-0.07735
	-0.0201	-0.07641	-0.07081	-3.07565	-0.02864	-0.02416			30.3333	-0.06516	30.3333	-0.07094	30.3333	-0.07705
	-0.01975	-0.08438	-0.07097	-3.04743	-0.02953	-0.02947			30.4167	-0.06638	30.4167	-0.07032	30.4167	-0.07766
	-0.02004	-0.08761	-0.07131	-3.04069	-0.02951	-0.03347			30.5	-0.06546	30.5	-0.07002	30.5	-0.07796
	-0.02031	-0.09369	-0.07023	-3.01554	-0.03012	-0.03556			30.5833	-0.06639	30.5833	-0.06909	30.5833	-0.07674
	-0.0209	-0.09699	-0.07033	-2.99652	-0.02979	-0.04028			30.6667	-0.06485	30.6667	-0.06941	30.6667	-0.07735
	-0.02055	-0.10489	-0.07043	-2.97996	-0.03038	-0.04521			30.75	-0.06547	30.75	-0.07063	30.75	-0.07827
	-0.02084	-0.1085	-0.07059	-2.95051	-0.03036	-0.04777			30.8333	-0.06424	30.8333	-0.07094	30.8333	-0.07704
	-0.02112	-0.11275	-0.07063	-2.94315	-0.03064	-0.05494			30.9167	-0.06485	30.9167	-0.07155	30.9167	-0.0749
	-0.02109	-0.11833	-0.07104	-2.92475	-0.03093	-0.05789			31	-0.06424	31	-0.07064	31	-0.07581
	-0.02168	-0.12382	-0.07054	-2.90512	-0.03121	-0.06364			31.0833	-0.06515	31.0833	-0.07032	31.0833	-0.07674
	-0.02196	-0.1286	-0.07027	-2.89776	-0.03121	-0.06435			31.1667	-0.06454	31.1667	-0.07001	31.1667	-0.07551
	-0.02223	-0.13436	-0.0698	-2.872	-0.03118	-0.06911			31.25	-0.06577	31.25	-0.07002	31.25	-0.07489
	-0.02189	-0.14067	-0.07048	-2.86034	-0.03145	-0.07834			31.3333	-0.06547	31.3333	-0.07002	31.3333	-0.07582
	-0.02279	-0.14405	-0.06964	-2.84562	-0.03204	-0.08292			31.4167	-0.06638	31.4167	-0.07063	31.4167	-0.07643
	-0.02276	-0.14951	-0.06976	-2.82476	-0.03139	-0.09117			31.5	-0.06608	31.5	-0.07062	31.5	-0.07551
	-0.02274	-0.15479	-0.06949	-2.81679	-0.0323	-0.09347			31.5833	-0.06608	31.5833	-0.07155	31.5833	-0.0752
	-0.02333	-0.15848	-0.0693	-2.79655	-0.03257	-0.101			31.6667	-0.06577	31.6667	-0.07124	31.6667	-0.07674
	-0.0233	-0.16309	-0.0694	-2.77876	-0.03283	-0.11156			31.75	-0.06577	31.75	-0.07124	31.75	-0.07704
	-0.02328	-0.167	-0.06913	-2.7714	-0.03281	-0.11571			31.8333	-0.06577	31.8333	-0.07032	31.8333	-0.07673
	-0.02385	-0.17544	-0.06957	-2.74747	-0.03308	-0.12237			31.9167	-0.06485	31.9167	-0.07002	31.9167	-0.07612
	-0.02415	-0.17703	-0.06841	-2.73643	-0.03334	-0.13264			32	-0.06454	32	-0.0694	32	-0.07796
	-0.02412	-0.18275	-0.06849	-2.7211	-0.03332	-0.13698			32.0833	-0.06455	32.0833	-0.06971	32.0833	-0.07766
	-0.02438	-0.19046	-0.06889	-2.70576	-0.03328	-0.14462			32.1667	-0.06485	32.1667	-0.07002	32.1667	-0.07674
	-0.02434	-0.19819	-0.06801	-2.6984	-0.03416	-0.15474			32.25	-0.06577	32.25	-0.07094	32.25	-0.07642
	-0.02493	-0.20286	-0.06842	-2.67939	-0.03381	-0.16295			32.3333	-0.06608	32.3333	-0.07063	32.3333	-0.07797
	-0.0252	-0.20985	-0.06788	-2.6665	-0.03408	-0.17026			32.4167	-0.06639	32.4167	-0.07186	32.4167	-0.07765
	-0.02548	-0.21476	-0.06826	-2.6524	-0.03465	-0.17938			32.5	-0.06607	32.5	-0.07124	32.5	-0.07643
	-0.02544	-0.22095	-0.06807	-2.63277	-0.03431	-0.18786			32.5833	-0.06607	32.5833	-0.07093	32.5833	-0.07735
	-0.02573	-0.22396	-0.06782	-2.62111	-0.03484	-0.20488			32.6667	-0.06546	32.6667	-0.07001	32.6667	-0.07796
	-0.02569	-0.23261	-0.0676	-2.607	-0.03511	-0.21322			32.75	-0.06546	32.75	-0.06971	32.75	-0.07735
	-0.02597	-0.23665	-0.06766	-2.59596	-0.03508	-0.21936			32.8333	-0.06424	32.8333	-0.07032	32.8333	-0.07612
	-0.02627	-0.23813	-0.06743	-2.58247	-0.03505	-0.22623			32.9167	-0.06455	32.9167	-0.07063	32.9167	-0.07704
	-0.0262	-0.25015	-0.0672	-2.56713	-0.03563	-0.23224			33	-0.06485	33	-0.07124	33	-0.07704
	-0.0265	-0.2523	-0.06696	-2.55609	-0.03559	-0.24126			33.0833	-0.06393	33.0833	-0.07185	33.0833	-0.0752
	-0.02618	-0.25426	-0.06674	-2.54014	-0.03588	-0.2442			33.1667	-0.06485	33.1667	-0.07186	33.1667	-0.07459
	-0.02673	-0.26665	-0.06713	-2.52542	-0.03585	-0.25168			33.25	-0.06485	33.25	-0.07155	33.25	-0.07582
	-0.02703	-0.26733	-0.0666	-2.51008	-0.03644	-0.25622			33.3333	-0.06485	33.3333	-0.07094	33.3333	-0.07643
	-0.02763	-0.26972	-0.06666	-2.49966	-0.03639	-0.26634			33.4167	-0.06516	33.4167	-0.07063	33.4167	-0.07551
	-0.02791	-0.27426	-0.06643	-2.48616	-0.03698	-0.27137			33.5	-0.06577	33.5	-0.07032	33.5	-0.07674
	-0.02759	-0.27788	-0.0662	-2.47144	-0.03724	-0.28199			33.5833	-0.06638	33.5833	-0.07032	33.5833	-0.07827
	-0.02818	-0.28125	-0.06629	-2.45672	-0.03692	-0.28419			33.6667	-0.06669	33.6667	-0.07033	33.6667	-0.07765
	-0.02817	-0.28284	-0.06605	-2.44384	-0.03781	-0.29039			33.75	-0.06638	33.75	-0.07032	33.75	-0.07674
	-0.02814	-0.28898	-0.06581	-2.43218	-0.03745	-0.30131			33.8333	-0.06578	33.8333	-0.07155	33.8333	-0.07674
	-0.02841	-0.29474	-0.06557	-2.42053	-0.03802	-0.31082			33.9167	-0.06516	33.9167	-0.07186	33.9167	-0.07674
	-0.02901	-0.29781	-0.06597	-2.40396	-0.038	-0.31671			34	-0.06515	34	-0.07155	34	-0.07582
	-0.02957	-0.30799	-0.06544	-2.38801	-0.03765	-0.32474			34.0833	-0.06455	34.0833	-0.07094	34.0833	-0.07459
	-0.02925	-0.31039	-0.06549	-2.38004	-0.0382	-0.33781			34.1667	-0.06454	34.1667	-0.07063	34.1667	-0.07582
	-0.02923	-0.31444	-0.06494	-2.36777	-0.03877	-0.34682			34.25	-0.06455	34.25	-0.06971	34.25	-0.07735
	-0.02979	-0.3237	-0.06532	-2.35428	-0.03875	-0.35265			34.3333	-0.06485	34.3333	-0.07032	34.3333	-0.07735
	-0.02977	-0.32701	-0.06478	-2.34078	-0.03936	-0.35265			34.4167	-0.06516	34.4167	-0.07032	34.4167	-0.07704
	-0.03063	-0.33762	-0.06487	-2.32483	-0.03937	-0.35136			34.5	-0.06547	34.5	-0.07154	34.5	-0.07827
	-0.03032	-0.33928	-0.06399	-2.3187	-0.03939	-0.34554			34.5833	-0.06454	34.5833	-0.07124	34.5833	-0.07827
	-0.03029	-0.34474	-0.0647	-2.30091	-0.0397	-0.34541			34.6667	-0.06546	34.6667	-0.07185	34.6667	-0.07673
	-0.03055	-0.35388	-0.06412	-2.29416	-0.04029	-0.35057			34.75	-0.06546	34.75	-0.07155	34.75	-0.07582
	-0.03111	-0.36228	-0.06389	-2.28128	-0.04026	-0.3567			34.8333	-0.06608	34.8333	-0.07124	34.8333	-0.07674
	-0.03139	-0.36799	-0.06426	-2.27024	-0.0405	-0.37118			34.9167	-0.06485	34.9167	-0.06971	34.9167	-0.07582
	-0.03137	-0.37203	-0.0637	-2.26042	-0.04046	-0.3794			35	-0.06577	35	-0.07032	35	-0.07551
	-0.03166	-0.37418	-0.06381	-2.2408	-0.0407	-0.39363			35.0833	-0.06515	35.0833	-0.07032	35.0833	-0.07551
	-0.0316	-0.3862	-0.06357	-2.22853	-0.04098	-0.39995			35.1667	-0.06547	35.1667	-0.07032	35.1667	-0.07766
	-0.03218	-0.39252	-0.06331	-2.22055	-0.04127	-0.4035			35.25	-0.06485	35.25	-0.07124	35.25	-0.07827
	-0.03214	-0.3986	-0.06278	-2.20522	-0.04123	-0.41246			35.3333	-0.06547	35.3333	-0.07185	35.3333	-0.07735
	-0.0321	-0.40577	-0.06282	-2.19786	-0.04122	-0.41473			35.4167	-0.06515	35.4167	-0.07186	35.4167	-0.07796
	-0.03208	-0.41001	-0.06197	-2.18497	-0.04116	-0.42589			35.5	-0.06638	35.5	-0.07124	35.5	-0.07889
	-0.03264	-0.41982	-0.06297	-2.17087	-0.04202	-0.43945			35.5833	-0.06546	35.5833	-0.07093	35.5833	-0.07766
	-0.03291	-0.42571	-0.0624	-2.16289	-0.04167	-0.44834			35.6667	-0.06638	35.6667	-0.06971	35.6667	-0.07612
	-0.03257	-0.43264	-0.06218	-2.14817	-0.0419	-0.46386			35.75	-0.06546	35.75	-0.07032	35.75	-0.07643
	-0.03314	-0.44129	-0.06162	-2.13713	-0.04274	-0.48165			35.8333	-0.06577	35.8333	-0.07063	35.8333	-0.07674
	-0.03342	-0.44558	-0.06259	-2.12854	-0.04206	-0.49588			35.9167	-0.06485	35.9167	-0.07185	35.9167	-0.0749
	-0.03367	-0.45515	-0.06149	-2.10646	-0.04262	-0.50742			36	-0.06577	36	-0.07186	36	-0.07521
	-0.03363	-0.46343	-0.0621	-2.10707	-0.04253	-0.52545			36.0833	-0.06424	36.0833	-0.07216	36.0833	-0.07643
	-0.03422	-0.46816	-0.06159	-2.08867	-0.04309	-0.53796			36.1667	-0.06516	36.1667	-0.07094	36.1667	-0.07704
	-0.03417	-0.47724	-0.06135	-2.07579	-0.04302	-0.55195			36.25	-0.06454	36.25	-0.07124	36.25	-0.07521
	-0.03474	-0.48552	-0.06138	-2.07088	-0.04295	-0.56796			36.3333	-0.06454	36.3333	-0.07063	36.3333	-0.07613
	-0.03408	-0.493	-0.0609	-2.04696	-0.04349	-0.58385			36.4167	-0.06362	36.4167	-0.07002	36.4167	-0.07736
	-0.03463	-0.50429	-0.06092	-2.04266	-0.04341	-0.60029			36.5	-0.06454	36.5	-0.07063	36.5	-0.07674
	-0.03461	-0.50876	-0.06101	-2.02671	-0.04365	-0.61464			36.5833	-0.06393	36.5833	-0.07124	36.5833	-0.07582
	-0.03547	-0.51907	-0.06112	-2.00709	-0.04358	-0.63034			36.6667	-0.06485	36.6667	-0.07094	36.6667	-0.07674
	-0.03574	-0.52582	-0.06022	-2.0034	-0.04414	-0.6401			36.75	-0.06454	36.75	-0.07125	36.75	-0.07735
	-0.0357	-0.53367	-0.06062	-1.98623	-0.04409	-0.65071			36.8333	-0.06669	36.8333	-0.07216	36.8333	-0.07643
	-0.03595	-0.54483	-0.06039	-1.97396	-0.04433	-0.66476			36.9167	-0.06546	36.9167	-0.07216	36.9167	-0.07643
	-0.03561	-0.55029	-0.06044	-1.96353	-0.04462	-0.66831			37	-0.06608	37	-0.07247	37	-0.07766
	-0.03617	-0.56048	-0.05995	-1.94206	-0.04518	-0.68034			37.0833	-0.06578	37.0833	-0.07247	37.0833	-0.07766
	-0.0358	-0.57176	-0.05998	-1.93654	-0.04515	-0.68672			37.1667	-0.06608	37.1667	-0.07247	37.1667	-0.07551
	-0.03607	-0.57826	-0.05977	-1.91998	-0.04483	-0.68935			37.25	-0.06515	37.25	-0.07247	37.25	-0.07797
	-0.03663	-0.5874	-0.05987	-1.90219	-0.0454	-0.69972			37.3333	-0.06546	37.3333	-0.07216	37.3333	-0.07827
	-0.0369	-0.59403	-0.0602	-1.89667	-0.04569	-0.70279			37.4167	-0.06547	37.4167	-0.07185	37.4167	-0.07704
	-0.03686	-0.60182	-0.05908	-1.87766	-0.04565	-0.71033			37.5	-0.06546	37.5	-0.07186	37.5	-0.07796
	-0.0371	-0.61439	-0.05883	-1.86784	-0.04561	-0.71917			37.5833	-0.06516	37.5833	-0.07063	37.5833	-0.07919
	-0.03738	-0.61893	-0.05891	-1.85312	-0.0459	-0.72242			37.6667	-0.06454	37.6667	-0.07094	37.6667	-0.0795
	-0.03764	-0.6282	-0.05933	-1.8341	-0.04614	-0.73628			37.75	-0.06454	37.75	-0.07032	37.75	-0.07796
	-0.0379	-0.63654	-0.05844	-1.82736	-0.04645	-0.73591			37.8333	-0.06424	37.8333	-0.07063	37.8333	-0.07889
	-0.03785	-0.64611	-0.05821	-1.81325	-0.0467	-0.74867			37.9167	-0.06485	37.9167	-0.06971	37.9167	-0.07919
	-0.03811	-0.655	-0.05829	-1.79975	-0.04666	-0.75634			38	-0.06454	38	-0.07033	38	-0.07796
	-0.03805	-0.66476	-0.05832	-1.79362	-0.04694	-0.76247			38.0833	-0.06454	38.0833	-0.06971	38.0833	-0.07796
	-0.03862	-0.67248	-0.05811	-1.77706	-0.04752	-0.77002			38.1667	-0.06485	38.1667	-0.07032	38.1667	-0.07981
	-0.03887	-0.68389	-0.05815	-1.77031	-0.04779	-0.77726			38.25	-0.06546	38.25	-0.07093	38.25	-0.08011
	-0.03881	-0.69524	-0.0576	-1.75865	-0.04746	-0.78376			38.3333	-0.06454	38.3333	-0.07124	38.3333	-0.07858
	-0.03846	-0.70162	-0.05769	-1.7427	-0.04772	-0.79357			38.4167	-0.06485	38.4167	-0.07124	38.4167	-0.07888
	-0.03934	-0.70941	-0.05779	-1.72492	-0.048	-0.79762			38.5	-0.06454	38.5	-0.07185	38.5	-0.07766
	-0.03959	-0.72064	-0.05709	-1.74025	-0.04826	-0.80731			38.5833	-0.06454	38.5833	-0.07155	38.5833	-0.07643
	-0.03923	-0.73064	-0.05706	-1.74454	-0.04852	-0.81768			38.6667	-0.06362	38.6667	-0.07216	38.6667	-0.07643
	-0.03919	-0.73757	-0.05671	-1.75375	-0.04851	-0.82099			38.75	-0.06454	38.75	-0.07216	38.75	-0.07704
	-0.03945	-0.74591	-0.05643	-1.74823	-0.04813	-0.83553			38.8333	-0.06393	38.8333	-0.07247	38.8333	-0.07766
	-0.03999	-0.7591	-0.05642	-1.75068	-0.04902	-0.84301			38.9167	-0.06516	38.9167	-0.07124	38.9167	-0.07674
	-0.03996	-0.7648	-0.05587	-1.73902	-0.04898	-0.85013			39	-0.06424	39	-0.07216	39	-0.07766
	-0.04019	-0.77836	-0.05562	-1.72921	-0.04951	-0.86957			39.0833	-0.06516	39.0833	-0.07247	39.0833	-0.07919
	-0.04047	-0.78437	-0.05533	-1.72553	-0.04976	-0.88074			39.1667	-0.06485	39.1667	-0.07186	39.1667	-0.0795
	-0.04071	-0.79639	-0.05572	-1.71019	-0.0497	-0.89356			39.25	-0.06577	39.25	-0.07216	39.25	-0.07858
	-0.04065	-0.80633	-0.05547	-1.69977	-0.04966	-0.9027			39.3333	-0.06516	39.3333	-0.07216	39.3333	-0.0792
	-0.0406	-0.81645	-0.05519	-1.69486	-0.04992	-0.91178			39.4167	-0.06669	39.4167	-0.07217	39.4167	-0.07858
	-0.04144	-0.83148	-0.05528	-1.67891	-0.04987	-0.92245			39.5	-0.06608	39.5	-0.07216	39.5	-0.07735
	-0.04138	-0.84123	-0.0547	-1.67278	-0.05042	-0.93619			39.5833	-0.06638	39.5833	-0.07186	39.5833	-0.07674
	-0.04134	-0.85007	-0.05508	-1.65928	-0.05064	-0.95447			39.6667	-0.06546	39.6667	-0.07124	39.6667	-0.07735
	-0.04159	-0.86	-0.05392	-1.64885	-0.0503	-0.96159			39.75	-0.06608	39.75	-0.07185	39.75	-0.07766
	-0.04183	-0.87123	-0.05426	-1.64272	-0.05022	-0.97895			39.8333	-0.06515	39.8333	-0.07124	39.8333	-0.07674
	-0.04146	-0.88307	-0.05434	-1.62738	-0.05111	-0.98398			39.9167	-0.06638	39.9167	-0.07155	39.9167	-0.07919
	-0.04235	-0.8889	-0.05439	-1.61818	-0.05075	-0.99624			40	-0.06577	40	-0.07093	40	-0.08011
	-0.04289	-0.90258	-0.05415	-1.60653	-0.05158	-1.01458			40.0833	-0.06577	40.0833	-0.07093	40.0833	-0.07888
	-0.04221	-0.91454	-0.05391	-1.59487	-0.05152	-1.02777			40.1667	-0.06485	40.1667	-0.07002	40.1667	-0.07827
	-0.0428	-0.91994	-0.05364	-1.58874	-0.05176	-1.04249			40.25	-0.06485	40.25	-0.07063	40.25	-0.0795
	-0.04301	-0.93613	-0.0534	-1.57586	-0.05106	-1.06004			40.3333	-0.06424	40.3333	-0.07063	40.3333	-0.07766
	-0.04358	-0.94558	-0.05285	-1.56481	-0.05161	-1.07366			40.4167	-0.06485	40.4167	-0.07186	40.4167	-0.07613
	-0.04352	-0.95674	-0.05318	-1.55991	-0.05185	-1.0877			40.5	-0.06424	40.5	-0.07186	40.5	-0.07735
	-0.04316	-0.96643	-0.05296	-1.5458	-0.0521	-1.10163			40.5833	-0.06485	40.5833	-0.07278	40.5833	-0.07797
	-0.0437	-0.97833	-0.05269	-1.53844	-0.05231	-1.1204			40.6667	-0.06424	40.6667	-0.07125	40.6667	-0.07705
	-0.04334	-0.98937	-0.05274	-1.52985	-0.05256	-1.13322			40.75	-0.06547	40.75	-0.07124	40.75	-0.07735
	-0.04388	-1.00244	-0.05218	-1.52065	-0.0519	-1.14248			40.8333	-0.06516	40.8333	-0.07063	40.8333	-0.07919
	-0.04384	-1.01035	-0.05251	-1.51574	-0.05274	-1.15966			40.9167	-0.06547	40.9167	-0.07094	40.9167	-0.08011
	-0.04436	-1.02612	-0.05197	-1.50286	-0.0533	-1.17058			41	-0.06546	41	-0.07124	41	-0.07797
	-0.04402	-1.0328	-0.0517	-1.4955	-0.05324	-1.18401			41.0833	-0.06638	41.0833	-0.07217	41.0833	-0.07919
	-0.04425	-1.04703	-0.05144	-1.48814	-0.05348	-1.19806			41.1667	-0.06608	41.1667	-0.07185	41.1667	-0.07919
	-0.04482	-1.05513	-0.0521	-1.47894	-0.05343	-1.20983			41.25	-0.06577	41.25	-0.07216	41.25	-0.07796
	-0.04446	-1.06568	-0.05121	-1.47342	-0.05366	-1.22627			41.3333	-0.06516	41.3333	-0.07216	41.3333	-0.07766
	-0.045	-1.07912	-0.05096	-1.46299	-0.05387	-1.24566			41.4167	-0.06455	41.4167	-0.07155	41.4167	-0.07735
	-0.04465	-1.08635	-0.05098	-1.45931	-0.05385	-1.2494			41.5	-0.06454	41.5	-0.07216	41.5	-0.07735
	-0.0455	-1.09844	-0.05072	-1.45195	-0.05408	-1.26707			41.5833	-0.06424	41.5833	-0.07155	41.5833	-0.07612
	-0.04543	-1.11132	-0.05044	-1.44704	-0.05405	-1.27326			41.6667	-0.06547	41.6667	-0.07185	41.6667	-0.07735
	-0.04601	-1.11893	-0.05046	-1.44275	-0.05465	-1.27602			41.75	-0.06485	41.75	-0.07154	41.75	-0.07796
	-0.04563	-1.13132	-0.04992	-1.42986	-0.05458	-1.29001			41.8333	-0.06577	41.8333	-0.07247	41.8333	-0.07674
	-0.04589	-1.14052	-0.04994	-1.42618	-0.05484	-1.30166			41.9167	-0.06516	41.9167	-0.07125	41.9167	-0.07704
	-0.04613	-1.15248	-0.04968	-1.41882	-0.0554	-1.31215			42	-0.06546	42	-0.07185	42	-0.07981
	-0.04608	-1.16156	-0.04971	-1.4133	-0.05507	-1.31675			42.0833	-0.06515	42.0833	-0.07155	42.0833	-0.07919
	-0.04635	-1.16855	-0.0488	-1.41023	-0.05565	-1.32411			42.1667	-0.06577	42.1667	-0.07278	42.1667	-0.07858
	-0.04657	-1.1834	-0.04976	-1.40349	-0.05558	-1.33963			42.25	-0.06485	42.25	-0.07216	42.25	-0.08042
	-0.04685	-1.18971	-0.04905	-1.47673	-0.05554	-1.3465			42.3333	-0.06546	42.3333	-0.07278	42.3333	-0.08042
	-0.04711	-1.19701	-0.04975	-1.46146	-0.05611	-1.35779			42.4167	-0.06485	42.4167	-0.07278	42.4167	-0.07858
	-0.04734	-1.21131	-0.04891	-1.44698	-0.05635	-1.37159			42.5	-0.06577	42.5	-0.07247	42.5	-0.07919
	-0.04762	-1.21677	-0.04863	-1.44127	-0.05659	-1.38429			42.5833	-0.06454	42.5833	-0.07156	42.5833	-0.08042
	-0.04753	-1.23308	-0.04868	-1.43177	-0.05619	-1.40533			42.6667	-0.06546	42.6667	-0.07125	42.6667	-0.07919
	-0.04809	-1.24369	-0.04873	-1.42422	-0.05673	-1.42152			42.75	-0.06424	42.75	-0.07093	42.75	-0.07735
	-0.04774	-1.25069	-0.04846	-1.4168	-0.05698	-1.43336			42.8333	-0.06516	42.8333	-0.07125	42.8333	-0.07766
	-0.04828	-1.26418	-0.0479	-1.4068	-0.05686	-1.45796			42.9167	-0.06454	42.9167	-0.07063	42.9167	-0.07766
	-0.04823	-1.27302	-0.04792	-1.40324	-0.05713	-1.46618			43	-0.06546	43	-0.07093	43	-0.07674
	-0.04848	-1.28363	-0.04767	-1.39294	-0.05702	-1.49022			43.0833	-0.06546	43.0833	-0.07154	43.0833	-0.07797
	-0.04841	-1.29583	-0.04741	-1.38521	-0.05724	-1.50709			43.1667	-0.06608	43.1667	-0.07155	43.1667	-0.07858
	-0.04898	-1.3043	-0.04712	-1.38171	-0.05721	-1.51421			43.25	-0.06608	43.25	-0.07247	43.25	-0.07766
	-0.0486	-1.31724	-0.04719	-1.36901	-0.058	-1.54126			43.3333	-0.06608	43.3333	-0.07247	43.3333	-0.07674
	-0.04916	-1.32755	-0.04689	-1.36779	-0.05764	-1.55298			43.4167	-0.06577	43.4167	-0.07308	43.4167	-0.07858
	-0.0491	-1.3381	-0.04664	-1.35822	-0.0579	-1.56402			43.5	-0.06546	43.5	-0.07216	43.5	-0.07858
	-0.04933	-1.35258	-0.04639	-1.34877	-0.05779	-1.58757			43.5833	-0.06608	43.5833	-0.07339	43.5833	-0.07766
	-0.04959	-1.36141	-0.0467	-1.34687	-0.05807	-1.59334			43.6667	-0.06546	43.6667	-0.07247	43.6667	-0.07796
	-0.04951	-1.37582	-0.04616	-1.33436	-0.05798	-1.61193			43.75	-0.06608	43.75	-0.07247	43.75	-0.0795
	-0.05037	-1.38693	-0.04618	-1.33012	-0.05853	-1.62438			43.8333	-0.06639	43.8333	-0.07217	43.8333	-0.0795
	-0.05065	-1.39202	-0.04591	-1.32497	-0.05909	-1.63585			43.9167	-0.06699	43.9167	-0.07308	43.9167	-0.07796
	-0.04993	-1.41109	-0.04597	-1.31258	-0.05898	-1.66063			44	-0.06639	44	-0.07186	44	-0.07981
	-0.0505	-1.42017	-0.04567	-1.31276	-0.05925	-1.66695			44.0833	-0.06669	44.0833	-0.07216	44.0833	-0.0798
	-0.05045	-1.42962	-0.04543	-1.30019	-0.05887	-1.68284			44.1667	-0.06608	44.1667	-0.07155	44.1667	-0.07889
	-0.05096	-1.44735	-0.04516	-1.29338	-0.05939	-1.70228			44.25	-0.06638	44.25	-0.07185	44.25	-0.0795
	-0.05092	-1.45532	-0.04488	-1.28878	-0.05966	-1.71069			44.3333	-0.06485	44.3333	-0.07094	44.3333	-0.07888
	-0.05083	-1.47262	-0.04464	-1.27762	-0.05959	-1.72467			44.4167	-0.06516	44.4167	-0.07155	44.4167	-0.07858
	-0.05106	-1.48575	-0.04434	-1.27639	-0.06017	-1.73369			44.5	-0.06455	44.5	-0.07094	44.5	-0.07644
	-0.05163	-1.49446	-0.04378	-1.2659	-0.05982	-1.74105			44.5833	-0.06516	44.5833	-0.07155	44.5833	-0.07827
	-0.05122	-1.51335	-0.04476	-1.25615	-0.06005	-1.75822			44.6667	-0.06485	44.6667	-0.07186	44.6667	-0.07797
	-0.05147	-1.52396	-0.04384	-1.25559	-0.05999	-1.77012			44.75	-0.06485	44.75	-0.07185	44.75	-0.07643
	-0.05199	-1.53942	-0.04389	-1.24547	-0.06055	-1.78295			44.8333	-0.06516	44.8333	-0.07247	44.8333	-0.07735
	-0.0516	-1.55506	-0.04332	-1.23903	-0.0608	-1.79485			44.9167	-0.06485	44.9167	-0.07308	44.9167	-0.07827
	-0.05217	-1.56328	-0.04335	-1.2332	-0.06107	-1.80208			45	-0.06485	45	-0.07278	45	-0.07766
	-0.05206	-1.58426	-0.04339	-1.22578	-0.06102	-1.81386			45.0833	-0.06608	45.0833	-0.07308	45.0833	-0.07827
	-0.0526	-1.59714	-0.0425	-1.22106	-0.06067	-1.6924			45.1667	-0.06638	45.1667	-0.07277	45.1667	-0.07889
	-0.05254	-1.60904	-0.04223	-1.21425	-0.06117	-1.71633			45.25	-0.06669	45.25	-0.07247	45.25	-0.07919
	-0.05275	-1.62622	-0.04258	-1.20658	-0.0611	-1.73166			45.3333	-0.06639	45.3333	-0.07247	45.3333	-0.07797
	-0.05329	-1.63885	-0.0423	-1.20088	-0.06165	-1.74454			45.4167	-0.067	45.4167	-0.07216	45.4167	-0.07889
	-0.05289	-1.6564	-0.04266	-1.19119	-0.06156	-1.76233			45.5	-0.06669	45.5	-0.07216	45.5	-0.0795
	-0.05312	-1.67124	-0.04175	-1.19088	-0.06149	-1.77767			45.5833	-0.06638	45.5833	-0.07308	45.5833	-0.07796
	-0.05306	-1.68204	-0.04179	-1.18352	-0.06144	-1.78871			45.6667	-0.06577	45.6667	-0.074	45.6667	-0.07704
	-0.05324	-1.704	-0.04215	-1.1737	-0.06166	-1.8065			45.75	-0.06608	45.75	-0.07308	45.75	-0.07735
	-0.05379	-1.7159	-0.04153	-1.17493	-0.06221	-1.81999			45.8333	-0.06546	45.8333	-0.07278	45.8333	-0.07705
	-0.05372	-1.72952	-0.04097	-1.16555	-0.06243	-1.83962			45.9167	-0.06515	45.9167	-0.07247	45.9167	-0.07612
	-0.05393	-1.74675	-0.041	-1.15861	-0.06205	-1.85496			46	-0.06485	46	-0.07247	46	-0.07705
	-0.05387	-1.75761	-0.0404	-1.15714	-0.06228	-1.87091			46.0833	-0.06547	46.0833	-0.07186	46.0833	-0.07735
	-0.05377	-1.77687	-0.04045	-1.14794	-0.06251	-1.88686			46.1667	-0.06516	46.1667	-0.07186	46.1667	-0.07643
	-0.05369	-1.79031	-0.04015	-1.14727	-0.06244	-1.90158			46.25	-0.06577	46.25	-0.07217	46.25	-0.07612
	-0.05454	-1.80417	-0.03986	-1.14377	-0.06267	-1.91875			46.3333	-0.06546	46.3333	-0.07278	46.3333	-0.07705
	-0.05444	-1.82153	-0.0399	-1.13751	-0.06261	-1.93164			46.4167	-0.06516	46.4167	-0.07278	46.4167	-0.07705
	-0.05474	-1.71019	-0.03961	-1.13395	-0.06313	-1.95126			46.5	-0.06577	46.5	-0.07339	46.5	-0.07551
	-0.05461	-1.73412	-0.03966	-1.12531	-0.06334	-1.97151			46.5833	-0.06576	46.5833	-0.07308	46.5833	-0.07735
	-0.05451	-1.75252	-0.03905	-1.12402	-0.06326	-1.9893			46.6667	-0.06516	46.6667	-0.07339	46.6667	-0.07705
	-0.05473	-1.76908	-0.03876	-1.12199	-0.06347	-2.00893			46.75	-0.06485	46.75	-0.07247	46.75	-0.07581
	-0.0549	-1.79362	-0.03912	-1.11144	-0.0637	-2.02549			46.8333	-0.06485	46.8333	-0.07247	46.8333	-0.07612
	-0.05544	-1.80711	-0.03851	-1.11058	-0.06364	-2.03837			46.9167	-0.06485	46.9167	-0.07216	46.9167	-0.07766
	-0.05474	-1.82306	-0.03856	-1.10285	-0.06383	-2.06352			47	-0.06423	47	-0.07216	47	-0.07674
	-0.05525	-1.8433	-0.03798	-1.09648	-0.06408	-2.0764			47.0833	-0.06516	47.0833	-0.07278	47.0833	-0.07582
	-0.05548	-1.8568	-0.038	-1.09206	-0.064	-2.09296			47.1667	-0.06547	47.1667	-0.07369	47.1667	-0.07735
	-0.05478	-1.87275	-0.03742	-1.08592	-0.06422	-2.11075			47.25	-0.06454	47.25	-0.07431	47.25	-0.07797
	-0.05527	-1.89544	-0.03744	-1.08218	-0.06414	-2.12854			47.3333	-0.06515	47.3333	-0.07339	47.3333	-0.07705
	-0.05549	-1.91017	-0.03746	-1.07899	-0.06467	-2.14633			47.4167	-0.06485	47.4167	-0.07278	47.4167	-0.07858
	-0.0557	-1.92796	-0.0369	-1.07047	-0.06462	-2.15553			47.5	-0.06454	47.5	-0.07278	47.5	-0.0795
	-0.05595	-1.939	-0.03661	-1.06734	-0.06452	-2.177			47.5833	-0.06393	47.5833	-0.07278	47.5833	-0.07858
	-0.05616	-1.95679	-0.03662	-1.06446	-0.06535	-2.19602			47.6667	-0.06454	47.6667	-0.07277	47.6667	-0.07827
	-0.05609	-1.97028	-0.03696	-1.05912	-0.06469	-2.20706			47.75	-0.06424	47.75	-0.0737	47.75	-0.07981
	-0.0563	-1.98684	-0.03638	-1.05317	-0.0652	-2.22914			47.8333	-0.06485	47.8333	-0.07339	47.8333	-0.07981
	-0.0565	-2.00647	-0.0364	-1.04881	-0.06542	-2.24754			47.9167	-0.06546	47.9167	-0.07431	47.9167	-0.07766
	-0.05642	-2.02181	-0.03581	-1.04513	-0.06538	-2.2549			48	-0.06638	48	-0.074	48	-0.07889
	-0.05695	-2.03714	-0.03614	-1.04102	-0.06559	-2.27637			48.0833	-0.06608	48.0833	-0.07431	48.0833	-0.0792
	-0.05684	-2.05677	-0.03525	-1.03507	-0.06615	-2.28741			48.1667	-0.06608	48.1667	-0.07308	48.1667	-0.07827
	-0.05707	-2.07149	-0.03528	-1.03084	-0.06544	-2.30888			48.25	-0.06577	48.25	-0.07308	48.25	-0.07674
	-0.05696	-2.09112	-0.03471	-1.02225	-0.06598	-2.32483			48.3333	-0.06607	48.3333	-0.07186	48.3333	-0.07827
	-0.0572	-2.10339	-0.03503	-1.02004	-0.06564	-2.33097			48.4167	-0.06546	48.4167	-0.07308	48.4167	-0.07735
	-0.05741	-2.12179	-0.03505	-1.01618	-0.06613	-2.35796			48.5	-0.06577	48.5	-0.07308	48.5	-0.07582
	-0.0576	-2.14265	-0.03478	-1.01023	-0.06641	-2.36348			48.5833	-0.06486	48.5833	-0.0737	48.5833	-0.07704
	-0.0572	-2.15921	-0.03481	-1.00502	-0.06637	-2.37084			48.6667	-0.06454	48.6667	-0.07431	48.6667	-0.07766
	-0.05771	-2.17884	-0.03396	-0.99244	-0.0666	-2.38801			48.75	-0.06454	48.75	-0.07339	48.75	-0.07674
	-0.0573	-2.19724	-0.03366	-0.9898	-0.06687	-2.39538			48.8333	-0.06485	48.8333	-0.07308	48.8333	-0.07674
	-0.05751	-2.21565	-0.0337	-0.98398	-0.06739	-2.41439			48.9167	-0.06393	48.9167	-0.07278	48.9167	-0.07827
	-0.05741	-2.23405	-0.03339	-0.98373	-0.06704	-2.42482			49	-0.06546	49	-0.07277	49	-0.07827
	-0.05794	-2.24938	-0.03313	-0.97465	-0.06762	-2.43157			49.0833	-0.06516	49.0833	-0.07339	49.0833	-0.07796
	-0.05811	-2.27392	-0.03288	-0.96557	-0.06721	-2.45304			49.1667	-0.06607	49.1667	-0.074	49.1667	-0.0795
	-0.05803	-2.28926	-0.03319	-0.96428	-0.06748	-2.46101			49.25	-0.06608	49.25	-0.07431	49.25	-0.0795
	-0.05822	-2.31011	-0.0323	-0.95993	-0.06803	-2.47512			49.3333	-0.0667	49.3333	-0.074	49.3333	-0.07888
	-0.05843	-2.32851	-0.03231	-0.95815	-0.06796	-2.48984			49.4167	-0.06608	49.4167	-0.074	49.4167	-0.07949
	-0.05833	-2.34692	-0.03203	-0.95288	-0.06793	-2.4972			49.5	-0.0673	49.5	-0.07401	49.5	-0.08011
	-0.05881	-2.37023	-0.03205	-0.94926	-0.06812	-2.52051			49.5833	-0.06669	49.5833	-0.07431	49.5833	-0.07889
	-0.05841	-2.38801	-0.03144	-0.9487	-0.06837	-2.53217			49.6667	-0.06608	49.6667	-0.07369	49.6667	-0.07888
	-0.05864	-2.40274	-0.03149	-0.93932	-0.06863	-2.54321			49.75	-0.06669	49.75	-0.07308	49.75	-0.08011
	-0.05881	-2.42666	-0.03153	-0.93318	-0.06851	-2.56897			49.8333	-0.06608	49.8333	-0.074	49.8333	-0.0795
	-0.05934	-2.442	-0.03123	-0.93196	-0.0691	-2.57449			49.9167	-0.06639	49.9167	-0.07277	49.9167	-0.07827
	-0.05892	-2.46408	-0.03094	-0.92773	-0.0693	-2.59535			50	-0.06638	50	-0.07308	50	-0.0795
	-0.05943	-2.48309	-0.03065	-0.92607	-0.06894	-2.60823			50.0833	-0.067	50.0833	-0.07278	50.0833	-0.08011
	-0.05996	-2.49843	-0.03065	-0.92589	-0.06921	-2.6162			50.1667	-0.06638	50.1667	-0.07247	50.1667	-0.07858
	-0.05922	-2.52051	-0.03035	-0.92362	-0.0694	-2.64074			50.25	-0.067	50.25	-0.07278	50.25	-0.07889
	-0.05974	-2.53891	-0.02975	-0.92073	-0.06936	-2.64871			50.3333	-0.06577	50.3333	-0.07431	50.3333	-0.08042
	-0.05964	-2.55609	-0.03008	-0.91828	-0.0696	-2.66344			50.4167	-0.06577	50.4167	-0.07339	50.4167	-0.07888
	-0.05954	-2.57572	-0.02946	-0.9192	-0.07041	-2.68613			50.5	-0.06547	50.5	-0.07431	50.5	-0.07888
	-0.05974	-2.59473	-0.02914	-0.92122	-0.07068	-2.69411			50.5833	-0.06577	50.5833	-0.0737	50.5833	-0.07981
	-0.05993	-2.6162	-0.02887	-0.91411	-0.07029	-2.71251			50.6667	-0.06515	50.6667	-0.074	50.6667	-0.0795
	-0.06015	-2.63154	-0.02856	-0.91503	-0.0702	-2.73153			50.75	-0.06454	50.75	-0.0737	50.75	-0.07766
	-0.06007	-2.64565	-0.02859	-0.90938	-0.07047	-2.73889			50.8333	-0.06424	50.8333	-0.07339	50.8333	-0.07919
	-0.05997	-2.66528	-0.02862	-0.90491	-0.07065	-2.76649			50.9167	-0.06516	50.9167	-0.07278	50.9167	-0.07981
	-0.0602	-2.67939	-0.02831	-0.90478	-0.07089	-2.77937			51	-0.06485	51	-0.07278	51	-0.07827
	-0.06069	-2.70147	-0.02804	-0.89859	-0.07049	-2.80084			51.0833	-0.06669	51.0833	-0.07216	51.0833	-0.07889
	-0.06061	-2.7168	-0.02802	-0.90202	-0.07071	-2.81924			51.1667	-0.06577	51.1667	-0.07308	51.1667	-0.0795
	-0.06054	-2.72907	-0.02713	-0.89699	-0.07096	-2.8309			51.25	-0.06669	51.25	-0.07278	51.25	-0.07766
	-0.06102	-2.75422	-0.02744	-0.89552	-0.07114	-2.85666			51.3333	-0.06516	51.3333	-0.07308	51.3333	-0.07613
	-0.06097	-2.76342	-0.02622	-0.89509	-0.07106	-2.87506			51.4167	-0.06607	51.4167	-0.07431	51.4167	-0.07735
	-0.06116	-2.78428	-0.02716	-0.89172	-0.07098	-2.89163			51.5	-0.06485	51.5	-0.07338	51.5	-0.07766
	-0.06107	-2.80084	-0.02658	-0.88565	-0.07117	-2.91678			51.5833	-0.06515	51.5833	-0.074	51.5833	-0.07674
	-0.06103	-2.80882	-0.0266	-0.88184	-0.07171	-2.93088			51.6667	-0.06423	51.6667	-0.07369	51.6667	-0.07766
	-0.06181	-2.83397	-0.02601	-0.87669	-0.07132	-2.95051			51.75	-0.06485	51.75	-0.074	51.75	-0.07919
	-0.06144	-2.84439	-0.02632	-0.8762	-0.07183	-2.97198			51.8333	-0.06393	51.8333	-0.07339	51.8333	-0.07888
	-0.06168	-2.85789	-0.02512	-0.87227	-0.07175	-2.98855			51.9167	-0.06484	51.9167	-0.07308	51.9167	-0.07797
	-0.06156	-2.87997	-0.02546	-0.86571	-0.07228	-3.00633			52	-0.06424	52	-0.07186	52	-0.07981
	-0.06213	-2.88733	-0.02455	-0.86418	-0.07218	-3.02719			52.0833	-0.06515	52.0833	-0.07247	52.0833	-0.08011
	-0.06263	-2.90758	-0.02518	-0.86154	-0.07238	-3.04989			52.1667	-0.06424	52.1667	-0.07186	52.1667	-0.07796
	-0.06195	-2.91984	-0.02519	-0.85945	-0.07229	-3.07013			52.25	-0.06546	52.25	-0.07246	52.25	-0.0795
	-0.06253	-2.92598	-0.02427	-0.85927	-0.07222	-3.08485			52.3333	-0.06485	52.3333	-0.07216	52.3333	-0.08042
	-0.06272	-2.94867	-0.0246	-0.85442	-0.07273	-3.10571			52.4167	-0.06546	52.4167	-0.07308	52.4167	-0.0795
	-0.06268	-2.95603	-0.02462	-0.85123	-0.07235	-3.12288			52.5	-0.06577	52.5	-0.07339	52.5	-0.07858
	-0.06289	-2.9726	-0.02404	-0.84479	-0.07254	-3.14742			52.5833	-0.06638	52.5833	-0.07339	52.5833	-0.0795
	-0.06313	-2.98609	-0.02347	-0.83798	-0.07308	-3.16275			52.6667	-0.06638	52.6667	-0.07339	52.6667	-0.0795
	-0.0631	-2.99161	-0.02347	-0.83847	-0.07269	-3.17993			52.75	-0.06577	52.75	-0.07369	52.75	-0.07826
	-0.06265	-3.01738	-0.02352	-0.82952	-0.07349	-3.20569			52.8333	-0.06577	52.8333	-0.07369	52.8333	-0.07398
	-0.06353	-3.02412	-0.02351	-0.8305	-0.07279	-3.2241			52.9167	-0.06546	52.9167	-0.07431	52.9167	-0.07704
	-0.06349	-3.03271	-0.02323	-0.82657	-0.07331	-3.24495			53	-0.06516	53	-0.07431	53	-0.07766
	-0.06369	-3.05234	-0.02296	-0.8186	-0.0732	-3.26703			53.0833	-0.06423	53.0833	-0.07339	53.0833	-0.07858
	-0.06365	-3.05909	-0.02235	-0.81872	-0.07373	-3.28482			53.1667	-0.06424	53.1667	-0.07339	53.1667	-0.08011
	-0.06414	-3.08056	-0.0227	-0.81032	-0.07394	-3.30507			53.25	-0.06424	53.25	-0.07339	53.25	-0.07919
	-0.06409	-3.08976	-0.02241	-0.80713	-0.07418	-3.3204			53.3333	-0.06485	53.3333	-0.07339	53.3333	-0.07766
	-0.06404	-3.10019	-0.0221	-0.80897	-0.07407	-3.34248			53.4167	-0.06516	53.4167	-0.07247	53.4167	-0.07858
	-0.06453	-3.12227	-0.02152	-0.80259	-0.07428	-3.36334			53.5	-0.06608	53.5	-0.07277	53.5	-0.07827
	-0.06447	-3.1327	-0.02152	-0.80179	-0.07451	-3.38052			53.5833	-0.06546	53.5833	-0.07247	53.5833	-0.07704
	-0.06469	-3.14987	-0.02125	-0.79633	-0.07439	-3.40505			53.6667	-0.06669	53.6667	-0.07247	53.6667	-0.07858
	-0.06458	-3.16889	-0.02097	-0.79167	-0.07402	-3.41855			53.75	-0.06638	53.75	-0.07247	53.75	-0.07919
	-0.06516	-3.17502	-0.02067	-0.78934	-0.07486	-3.43572			53.8333	-0.06638	53.8333	-0.07247	53.8333	-0.07797
	-0.06501	-3.20263	-0.0207	-0.78486	-0.07476	-3.45842			53.9167	-0.06485	53.9167	-0.07247	53.9167	-0.07858
	-0.06524	-3.21735	-0.02103	-0.781	-0.07432	-3.48541			54	-0.06485	54	-0.07246	54	-0.07949
	-0.06548	-3.229	-0.02044	-0.77578	-0.07444	-3.52651			54.0833	-0.06515	54.0833	-0.07186	54.0833	-0.07919
	-0.06504	-3.25415	-0.02018	-0.76775	-0.0749	-3.55902			54.1667	-0.06547	54.1667	-0.07278	54.1667	-0.07827
	-0.06529	-3.26458	-0.01957	-0.7675	-0.0748	-3.57926			54.25	-0.06516	54.25	-0.07216	54.25	-0.0795
	-0.06546	-3.28912	-0.0196	-0.76192	-0.07497	-3.60809			54.3333	-0.06577	54.3333	-0.07308	54.3333	-0.0798
	-0.06567	-3.30691	-0.01932	-0.75701	-0.07495	-3.61361			54.4167	-0.06515	54.4167	-0.07308	54.4167	-0.07797
	-0.06592	-3.31672	-0.01965	-0.75278	-0.07515	-3.63508			54.5	-0.06638	54.5	-0.07369	54.5	-0.07827
	-0.06607	-3.34678	-0.01938	-0.74566	-0.07509	-3.64858			54.5833	-0.06577	54.5833	-0.07339	54.5833	-0.07858
	-0.06632	-3.35598	-0.01909	-0.74247	-0.0757	-3.6498			54.6667	-0.06608	54.6667	-0.07401	54.6667	-0.07704
	-0.06561	-3.37438	-0.01851	-0.73738	-0.07528	-3.67311			54.75	-0.06608	54.75	-0.0737	54.75	-0.07705
	-0.06609	-3.39953	-0.01824	-0.73002	-0.07587	-3.67863			54.8333	-0.067	54.8333	-0.0737	54.8333	-0.07735
	-0.06633	-3.4118	-0.01825	-0.72873	-0.07644	-3.68845			54.9167	-0.067	54.9167	-0.07339	54.9167	-0.07735
	-0.06646	-3.4437	-0.01829	-0.7218	-0.07601	-3.71421			55	-0.0673	55	-0.07339	55	-0.07582
	-0.06667	-3.46087	-0.01801	-0.7164	-0.07659	-3.72096			55.0833	-0.06608	55.0833	-0.07278	55.0833	-0.07735
	-0.06658	-3.47866	-0.01776	-0.70604	-0.07613	-3.75408			55.1667	-0.0673	55.1667	-0.07278	55.1667	-0.07735
	-0.06641	-3.50995	-0.01777	-0.70383	-0.07607	-3.76635			55.25	-0.06638	55.25	-0.07278	55.25	-0.07612
	-0.06695	-3.52283	-0.01688	-0.69905	-0.07695	-3.77555			55.3333	-0.06547	55.3333	-0.07247	55.3333	-0.07705
	-0.0665	-3.5492	-0.01664	-0.6869	-0.07677	-3.81359			55.4167	-0.06546	55.4167	-0.07247	55.4167	-0.07766
	-0.06666	-3.57558	-0.01695	-0.68745	-0.07704	-3.82156			55.5	-0.06577	55.5	-0.07309	55.5	-0.07705
	-0.0672	-3.58908	-0.01636	-0.68162	-0.07694	-3.84242			55.5833	-0.06547	55.5833	-0.0737	55.5833	-0.07581
	-0.06703	-3.62036	-0.01609	-0.67518	-0.07714	-3.8645			55.6667	-0.06639	55.6667	-0.07401	55.6667	-0.07704
	-0.06724	-3.63876	-0.01641	-0.67334	-0.0771	-3.87309			55.75	-0.06669	55.75	-0.07462	55.75	-0.07766
	-0.06681	-3.66146	-0.01551	-0.66954	-0.07726	-3.90437			55.8333	-0.06669	55.8333	-0.074	55.8333	-0.07735
	-0.06698	-3.68661	-0.01556	-0.66046	-0.07721	-3.9148			55.9167	-0.0673	55.9167	-0.074	55.9167	-0.07888
	-0.06749	-3.70563	-0.01527	-0.65819	-0.0781	-3.92155			56	-0.06608	56	-0.07278	56	-0.07919
	-0.06736	-3.72893	-0.01529	-0.65402	-0.07764	-3.95344			56.0833	-0.06669	56.0833	-0.07278	56.0833	-0.07735
	-0.06783	-3.75408	-0.01561	-0.65126	-0.07794	-3.95528			56.1667	-0.06546	56.1667	-0.07277	56.1667	-0.07796
	-0.06773	-3.77249	-0.01472	-0.64592	-0.07814	-3.97859			56.25	-0.06577	56.25	-0.074	56.25	-0.07888
	-0.06758	-3.80132	-0.01474	-0.64298	-0.07807	-3.99393			56.3333	-0.06515	56.3333	-0.07309	56.3333	-0.07766
	-0.0681	-3.81788	-0.01447	-0.63599	-0.07834	-4.00068			56.4167	-0.06639	56.4167	-0.07431	56.4167	-0.07735
	-0.06827	-3.84303	-0.01448	-0.63415	-0.07849	-4.03441			56.5	-0.06577	56.5	-0.07308	56.5	-0.07889
	-0.06752	-3.86818	-0.01388	-0.63249	-0.07848	-4.03748			56.5833	-0.06669	56.5833	-0.07308	56.5833	-0.0798
	-0.06805	-3.88413	-0.01329	-0.62856	-0.07872	-4.04975			56.6667	-0.067	56.6667	-0.07216	56.6667	-0.07797
	-0.06791	-3.90989	-0.01363	-0.62157	-0.07893	-4.07122			56.75	-0.06792	56.75	-0.07277	56.75	-0.07889
	-0.06841	-3.92952	-0.01335	-0.61771	-0.07891	-4.07613			56.8333	-0.0673	56.8333	-0.07217	56.8333	-0.0795
	-0.06797	-3.95528	-0.01368	-0.61335	-0.07912	-4.09698			56.9167	-0.06792	56.9167	-0.07278	56.9167	-0.07674
	-0.06812	-3.9835	-0.01277	-0.6109	-0.07935	-4.11232			57	-0.067	57	-0.074	57	-0.07582
	-0.06771	-4.00252	-0.0128	-0.60599	-0.07992	-4.12091			57.0833	-0.06638	57.0833	-0.07462	57.0833	-0.07612
	-0.06847	-4.03073	-0.0125	-0.60507	-0.07953	-4.13992			57.1667	-0.06577	57.1667	-0.07461	57.1667	-0.07551
	-0.06803	-4.05588	-0.01219	-0.60519	-0.08009	-4.14974			57.25	-0.06608	57.25	-0.07462	57.25	-0.07612
	-0.06851	-4.08103	-0.01161	-0.59949	-0.07971	-4.16691			57.3333	-0.06577	57.3333	-0.07431	57.3333	-0.07704
	-0.06867	-4.10741	-0.01161	-0.59918	-0.08024	-4.18409			57.4167	-0.06608	57.4167	-0.0737	57.4167	-0.07428
	-0.06853	-4.13379	-0.01164	-0.59384	-0.08051	-4.19083			57.5	-0.06669	57.5	-0.07369	57.5	-0.07183
	-0.06869	-4.15955	-0.01135	-0.59059	-0.07977	-4.21905			57.5833	-0.06638	57.5833	-0.0737	57.5833	-0.0749
	-0.06856	-4.1847	-0.01135	-0.59084	-0.08093	-4.23316			57.6667	-0.06669	57.6667	-0.07277	57.6667	-0.07612
	-0.06904	-4.20801	-0.01077	-0.58489	-0.08022	-4.25402			57.75	-0.06669	57.75	-0.07247	57.75	-0.07551
	-0.06831	-4.22948	-0.01077	-0.58428	-0.08103	-4.2761			57.8333	-0.06669	57.8333	-0.07339	57.8333	-0.07643
	-0.06848	-4.25402	-0.01046	-0.58581	-0.08067	-4.28898			57.9167	-0.06669	57.9167	-0.07308	57.9167	-0.07796
	-0.06895	-4.28039	-0.00989	-0.57783	-0.08116	-4.31474			58	-0.06638	58	-0.07401	58	-0.07827
	-0.06882	-4.30493	-0.00988	-0.58023	-0.08105	-4.33744			58.0833	-0.06638	58.0833	-0.07339	58.0833	-0.07336
	-0.06871	-4.32456	-0.00928	-0.57741	-0.08096	-4.35646			58.1667	-0.06638	58.1667	-0.07431	58.1667	-0.07704
	-0.06885	-4.35523	-0.00931	-0.57103	-0.08143	-4.38774			58.25	-0.06546	58.25	-0.07369	58.25	-0.07827
	-0.06902	-4.38038	-0.00903	-0.56722	-0.08104	-4.40492			58.3333	-0.06577	58.3333	-0.07431	58.3333	-0.07705
	-0.06922	-4.40123	-0.00936	-0.56299	-0.08091	-4.43313			58.4167	-0.06516	58.4167	-0.0737	58.4167	-0.07827
	-0.06909	-4.42332	-0.00905	-0.56232	-0.08142	-4.45522			58.5	-0.06577	58.5	-0.074	58.5	-0.07765
	-0.06926	-4.44847	-0.00878	-0.55673	-0.08134	-4.47178			58.5833	-0.06485	58.5833	-0.07339	58.5833	-0.07704
	-0.06971	-4.47975	-0.0091	-0.55348	-0.0815	-4.50306			58.6667	-0.06577	58.6667	-0.0737	58.6667	-0.07643
	-0.06958	-4.50306	-0.00852	-0.5487	-0.08141	-4.5233			58.75	-0.06608	58.75	-0.07339	58.75	-0.07735
	-0.06945	-4.52698	-0.00792	-0.54637	-0.0816	-4.54784			58.8333	-0.067	58.8333	-0.07369	58.8333	-0.07704
	-0.06902	-4.55029	-0.00793	-0.54404	-0.08211	-4.5687			58.9167	-0.06638	58.9167	-0.07369	58.9167	-0.07613
	-0.06951	-4.57299	-0.00736	-0.53643	-0.08174	-4.58281			59	-0.06608	59	-0.07339	59	-0.07704
	-0.06964	-4.60489	-0.00737	-0.53465	-0.0822	-4.6147			59.0833	-0.06516	59.0833	-0.07339	59.0833	-0.07735
	-0.07016	-4.62145	-0.00707	-0.53263	-0.08272	-4.63495			59.1667	-0.06546	59.1667	-0.07308	59.1667	-0.07612
	-0.07034	-4.64599	-0.00738	-0.53214	-0.08264	-4.65212			59.25	-0.06516	59.25	-0.07278	59.25	-0.07735
	-0.0702	-4.67052	-0.0065	-0.52606	-0.08222	-4.67727			59.3333	-0.06608	59.3333	-0.0737	59.3333	-0.07797
	-0.07011	-4.68709	-0.0065	-0.52588	-0.08244	-4.69445			59.4167	-0.06577	59.4167	-0.074	59.4167	-0.07674
	-0.06997	-4.71346	-0.00621	-0.52244	-0.0823	-4.72389			59.5	-0.06669	59.5	-0.07431	59.5	-0.07705
	-0.07019	-4.72941	-0.00563	-0.51674	-0.08288	-4.73125			59.5833	-0.06638	59.5833	-0.07369	59.5833	-0.07827
	-0.07008	-4.74904	-0.00565	-0.51367	-0.08307	-4.75579			59.6667	-0.06761	59.6667	-0.0737	59.6667	-0.07735
	-0.07022	-4.77971	-0.00567	-0.50987	-0.08232	-4.78462			59.75	-0.06761	59.75	-0.074	59.75	-0.07735
	-0.07045	-4.79321	-0.00536	-0.50975	-0.08287	-4.79811			59.8333	-0.06761	59.8333	-0.07308	59.8333	-0.07919
	-0.07061	-4.82142	-0.0051	-0.50189	-0.08273	-4.82878			59.9167	-0.06731	59.9167	-0.07339	59.9167	-0.0798
	-0.07017	-4.84473	-0.00479	-0.50189	-0.08296	-4.84596			60	-0.067	60	-0.07278	60	-0.07827
	-0.07069	-4.86313	-0.00481	-0.49809	-0.08286	-4.86682			60.0833	-0.06731	60.0833	-0.07339	60.0833	-0.07919
	-0.07053	-4.89197	-0.00452	-0.49472	-0.08333	-4.89749			60.1667	-0.06638	60.1667	-0.07247	60.1667	-0.07981
	-0.07102	-4.91343	-0.00422	-0.49423	-0.08328	-4.9073			60.25	-0.0673	60.25	-0.07369	60.25	-0.07919
	-0.07059	-4.93613	-0.00426	-0.48766	-0.08343	-4.94165			60.3333	-0.06638	60.3333	-0.07247	60.3333	-0.07888
	-0.07075	-4.96435	-0.00396	-0.48582	-0.08332	-4.96435			60.4167	-0.06669	60.4167	-0.07369	60.4167	-0.0798
	-0.07129	-4.97662	-0.0043	-0.48061	-0.08354	-4.98336			60.5	-0.06669	60.5	-0.07308	60.5	-0.07919
	-0.07113	-5.00606	-0.00372	-0.47343	-0.08338	-5.01649			60.5833	-0.067	60.5833	-0.07339	60.5833	-0.07858
	-0.07102	-5.02753	-0.00342	-0.47221	-0.08365	-5.02446			60.6667	-0.06608	60.6667	-0.07308	60.6667	-0.07981
	-0.07094	-5.04102	-0.00344	-0.46859	-0.08446	-5.049			60.75	-0.06669	60.75	-0.074	60.75	-0.07981
	-0.07138	-5.07292	-0.00286	-0.46331	-0.08368	-5.08274			60.8333	-0.06639	60.8333	-0.07309	60.8333	-0.07766
	-0.07103	-5.0809	-0.00259	-0.45712	-0.08458	-5.08826			60.9167	-0.06639	60.9167	-0.074	60.9167	-0.07796
	-0.07149	-5.10973	-0.00262	-0.4519	-0.08411	-5.12261			61	-0.06608	61	-0.07338	61	-0.07858
	-0.07201	-5.12629	-0.00264	-0.44816	-0.08404	-5.13794			61.0833	-0.06577	61.0833	-0.07431	61.0833	-0.07796
	-0.07135	-5.13549	-0.00174	-0.44454	-0.08458	-5.15328			61.1667	-0.06638	61.1667	-0.0737	61.1667	-0.07797
	-0.0721	-5.16677	-0.00177	-0.43792	-0.08444	-5.18211			61.25	-0.06731	61.25	-0.07401	61.25	-0.07797
	-0.07171	-5.1815	-0.0018	-0.43282	-0.08472	-5.18886			61.3333	-0.06699	61.3333	-0.07462	61.3333	-0.07796
	-0.07163	-5.19622	-0.00153	-0.42583	-0.08455	-5.22566			61.4167	-0.067	61.4167	-0.07369	61.4167	-0.07612
	-0.0721	-5.22198	-0.00124	-0.42405	-0.08479	-5.23916			61.5	-0.06669	61.5	-0.07431	61.5	-0.07766
	-0.07205	-5.23241	-0.00126	-0.41921	-0.08508	-5.24161			61.5833	-0.0673	61.5833	-0.0737	61.5833	-0.07797
	-0.07187	-5.26492	-0.000993802	-0.4127	-0.08554	-5.27596			61.6667	-0.06638	61.6667	-0.074	61.6667	-0.07674
	-0.07242	-5.27596	-0.001	-0.41093	-0.0858	-5.28455			61.75	-0.06822	61.75	-0.074	61.75	-0.07766
	-0.07268	-5.28455	-0.000419019	-0.40577	-0.08512	-5.29988			61.8333	-0.067	61.8333	-0.074	61.8333	-0.07797
	-0.0725	-5.3189	-0.000438494	-0.40228	-0.0859	-5.32871			61.9167	-0.06762	61.9167	-0.074	61.9167	-0.07674
	-0.07274	-5.32933	0.000141473	-0.39626	-0.0853	-5.32687			62	-0.0673	62	-0.07461	62	-0.07674
	-0.0729	-5.35693	0.00042388	-0.39191	-0.08573	-5.36491			62.0833	-0.067	62.0833	-0.07462	62.0833	-0.07766
	-0.0728	-5.37533	0.000384588	-0.38486	-0.0857	-5.37104			62.1667	-0.067	62.1667	-0.07553	62.1667	-0.07765
	-0.07307	-5.3827	0.000665346	-0.38019	-0.086	-5.37349			62.25	-0.06638	62.25	-0.07431	62.25	-0.07674
	-0.07285	-5.42195	0.000957722	-0.37762	-0.08614	-5.40907			62.3333	-0.067	62.3333	-0.07431	62.3333	-0.07797
	-0.07343	-5.4287	0.00124	-0.37265	-0.0858	-5.41459			62.4167	-0.06638	62.4167	-0.07277	62.4167	-0.07796
	-0.07364	-5.4471	0.00123	-0.37099	-0.08662	-5.43606			62.5	-0.0673	62.5	-0.07338	62.5	-0.07643
	-0.07319	-5.47287	0.0015	-0.36492	-0.08624	-5.45201			62.5833	-0.067	62.5833	-0.07216	62.5833	-0.07674
	-0.07377	-5.47961	0.00177	-0.35787	-0.08684	-5.45508			62.6667	-0.067	62.6667	-0.07309	62.6667	-0.07704
	-0.07355	-5.5201	0.00204	-0.35161	-0.08667	-5.4925			62.75	-0.067	62.75	-0.07431	62.75	-0.07735
	-0.07353	-5.52378	0.00234	-0.35075	-0.08692	-5.50415			62.8333	-0.06731	62.8333	-0.074	62.8333	-0.07674
	-0.07378	-5.53421	0.00291	-0.34253	-0.08689	-5.51029			62.9167	-0.06669	62.9167	-0.074	62.9167	-0.07766
	-0.07389	-5.56856	0.00259	-0.3394	-0.08705	-5.54218			63	-0.06761	63	-0.07431	63	-0.07796
	-0.07415	-5.57837	0.00286	-0.33413	-0.08733	-5.54586			63.0833	-0.06608	63.0833	-0.07462	63.0833	-0.07735
	-0.0743	-5.60659	0.00285	-0.3313	-0.0878	-5.57837			63.1667	-0.06731	63.1667	-0.07461	63.1667	-0.07796
	-0.07388	-5.62806	0.00344	-0.32781	-0.08742	-5.59371			63.25	-0.0673	63.25	-0.07492	63.25	-0.07797
	-0.07417	-5.63051	0.00372	-0.32266	-0.0883	-5.60046			63.3333	-0.06822	63.3333	-0.07462	63.3333	-0.07643
	-0.07424	-5.67468	0.00431	-0.3183	-0.08748	-5.64646			63.4167	-0.067	63.4167	-0.07431	63.4167	-0.07766
	-0.07449	-5.68388	0.00368	-0.31566	-0.08807	-5.65137			63.5	-0.06792	63.5	-0.07462	63.5	-0.07734
	-0.07471	-5.70044	0.00365	-0.30953	-0.08796	-5.67407			63.5833	-0.06669	63.5833	-0.07462	63.5833	-0.07704
	-0.07482	-5.73725	0.00394	-0.30775	-0.0878	-5.70842			63.6667	-0.06731	63.6667	-0.07431	63.6667	-0.07674
	-0.07475	-5.75013	0.00454	-0.30456	-0.08841	-5.7078			63.75	-0.0673	63.75	-0.07431	63.75	-0.07766
	-0.07482	-5.79246	0.00451	-0.29953	-0.08858	-5.73786			63.8333	-0.0673	63.8333	-0.07369	63.8333	-0.07735
	-0.07472	-5.81024	0.00482	-0.29959	-0.0885	-5.75565			63.9167	-0.067	63.9167	-0.0737	63.9167	-0.07674
	-0.07466	-5.82251	0.00507	-0.28941	-0.08811	-5.7716			64	-0.06669	64	-0.07338	64	-0.07766
	-0.07502	-5.8679	0.00507	-0.28916	-0.08884	-5.8127			64.0833	-0.06577	64.0833	-0.07462	64.0833	-0.07796
	-0.07465	-5.88017	0.00567	-0.28843	-0.08852	-5.81638			64.1667	-0.06638	64.1667	-0.07431	64.1667	-0.07704
	-0.0751	-5.91023	0.00565	-0.28309	-0.08869	-5.84459			64.25	-0.06546	64.25	-0.07554	64.25	-0.07766
	-0.07554	-5.94151	0.00562	-0.27941	-0.08917	-5.87281			64.3333	-0.06608	64.3333	-0.07523	64.3333	-0.07827
	-0.07549	-5.95072	0.00682	-0.27352	-0.08881	-5.88508			64.4167	-0.06638	64.4167	-0.07584	64.4167	-0.07766
	-0.07528	-5.98997	0.00616	-0.2661	-0.08894	-5.92311			64.5	-0.06607	64.5	-0.07523	64.5	-0.07704
	-0.07543	-6.01758	0.00676	-0.26383	-0.08918	-5.93661			64.5833	-0.06608	64.5833	-0.07584	64.5833	-0.07766
	-0.07532	-6.03782	0.00644	-0.26076	-0.08934	-5.96666			64.6667	-0.06669	64.6667	-0.07492	64.6667	-0.07766
	-0.07508	-6.0826	0.00703	-0.25573	-0.08919	-5.99918			64.75	-0.067	64.75	-0.07554	64.75	-0.07735
	-0.07526	-6.1053	0.00701	-0.25248	-0.08913	-6.01206			64.8333	-0.06516	64.8333	-0.07462	64.8333	-0.07796
	-0.07534	-6.14701	0.0073	-0.24947	-0.08958	-6.04641			64.9167	-0.06577	64.9167	-0.07431	64.9167	-0.07827
	-0.07546	-6.18197	0.00759	-0.24757	-0.09009	-6.06972			65	-0.06516	65	-0.0737	65	-0.07735
	-0.0754	-6.1924	0.00759	-0.24635	-0.08935	-6.09671			65.0833	-0.06546	65.0833	-0.07431	65.0833	-0.07828
	-0.07513	-6.2427	0.00849	-0.24279	-0.08953	-6.12247			65.1667	-0.06485	65.1667	-0.07369	65.1667	-0.07858
	-0.07533	-6.26172	0.00817	-0.24034	-0.08944	-6.14271			65.25	-0.06516	65.25	-0.07431	65.25	-0.07857
	-0.07549	-6.28871	0.00878	-0.23978	-0.08989	-6.17584			65.3333	-0.06516	65.3333	-0.0737	65.3333	-0.07766
	-0.07564	-6.31815	0.00877	-0.23825	-0.0898	-6.19669			65.4167	-0.06546	65.4167	-0.07461	65.4167	-0.07888
	-0.07557	-6.3298	0.00875	-0.23555	-0.0897	-6.21816			65.5	-0.06516	65.5	-0.07492	65.5	-0.07888
	-0.0757	-6.36293	0.00906	-0.23592	-0.09043	-6.25742			65.5833	-0.06546	65.5833	-0.07431	65.5833	-0.07826
	-0.0756	-6.38194	0.00995	-0.22997	-0.09032	-6.28012			65.6667	-0.06516	65.6667	-0.07493	65.6667	-0.07888
	-0.07581	-6.39973	0.00964	-0.22972	-0.09043	-6.32244			65.75	-0.06577	65.75	-0.07369	65.75	-0.07797
	-0.07594	-6.43102	0.00995	-0.22917	-0.09066	-6.34023			65.8333	-0.06577	65.8333	-0.074	65.8333	-0.07643
	-0.07589	-6.44145	0.01053	-0.22482	-0.09056	-6.36047			65.9167	-0.06639	65.9167	-0.07339	65.9167	-0.07735
	-0.07608	-6.4623	0.01052	-0.22163	-0.09041	-6.39299			66	-0.06638	66	-0.07462	66	-0.07674
	-0.07624	-6.48929	0.0105	-0.21899	-0.08997	-6.41998			66.0833	-0.06608	66.0833	-0.07431	66.0833	-0.07643
	-0.07645	-6.50585	0.01079	-0.21494	-0.09044	-6.45126			66.1667	-0.06608	66.1667	-0.07462	66.1667	-0.07674
	-0.07628	-6.53775	0.01046	-0.2123	-0.09096	-6.4715			66.25	-0.06669	66.25	-0.07462	66.25	-0.07735
	-0.07648	-6.55799	0.01104	-0.20605	-0.09055	-6.49359			66.3333	-0.06546	66.3333	-0.07492	66.3333	-0.07673
	-0.07662	-6.58866	0.01133	-0.20255	-0.09066	-6.53468			66.4167	-0.06608	66.4167	-0.07431	66.4167	-0.07643
	-0.07615	-6.6175	0.0113	-0.1974	-0.09092	-6.54511			66.5	-0.06669	66.5	-0.07492	66.5	-0.07735
	-0.07636	-6.63651	0.01189	-0.19194	-0.09044	-6.5813			66.5833	-0.06639	66.5833	-0.07431	66.5833	-0.07827
	-0.07647	-6.67148	0.01185	-0.18593	-0.0906	-6.61259			66.6667	-0.0673	66.6667	-0.07554	66.6667	-0.07765
	-0.07633	-6.69785	0.01183	-0.18274	-0.09082	-6.63222			66.75	-0.067	66.75	-0.07492	66.75	-0.0795
	-0.07617	-6.72668	0.0124	-0.17415	-0.09063	-6.67086			66.8333	-0.0673	66.8333	-0.07522	66.8333	-0.0795
	-0.07664	-6.75245	0.01236	-0.16685	-0.09089	-6.68129			66.9167	-0.067	66.9167	-0.07461	66.9167	-0.07857
	-0.07653	-6.7733	0.01263	-0.16028	-0.09108	-6.70705			67	-0.06761	67	-0.07523	67	-0.07888
	-0.07698	-6.80275	0.01289	-0.15194	-0.09119	-6.74754			67.0833	-0.06638	67.0833	-0.07462	67.0833	-0.07919
	-0.07651	-6.83403	0.01316	-0.14513	-0.09143	-6.76165			67.1667	-0.06638	67.1667	-0.07523	67.1667	-0.07857
	-0.07672	-6.85059	0.01341	-0.13569	-0.09059	-6.81072			67.25	-0.06638	67.25	-0.07462	67.25	-0.07797
	-0.07689	-6.87636	0.01347	-0.14561	-0.09113	-6.82606			67.3333	-0.06669	67.3333	-0.07461	67.3333	-0.07858
	-0.0771	-6.89476	0.01373	-0.13729	-0.09166	-6.84323			67.4167	-0.06639	67.4167	-0.07462	67.4167	-0.07766
	-0.07662	-6.92543	0.0137	-0.13175	-0.09116	-6.88494			67.5	-0.0673	67.5	-0.07462	67.5	-0.07612
	-0.07712	-6.94567	0.01458	-0.1245	-0.09113	-6.8923			67.5833	-0.06669	67.5833	-0.07401	67.5833	-0.07735
	-0.07735	-6.96039	0.01423	-0.11712	-0.09156	-6.93034			67.6667	-0.06731	67.6667	-0.07431	67.6667	-0.07674
	-0.07748	-6.9929	0.01481	-0.11168	-0.09176	-6.95303			67.75	-0.06639	67.75	-0.07401	67.75	-0.07612
	-0.07701	-7.02235	0.01477	-0.10338	-0.09172	-6.96223			67.8333	-0.06731	67.8333	-0.07278	67.8333	-0.07735
	-0.07746	-7.0524	0.01503	-0.09621	-0.09179	-7.01192			67.9167	-0.06638	67.9167	-0.07338	67.9167	-0.07858
	-0.07736	-7.07081	0.015	-0.09056	-0.09175	-7.02173			68	-0.06669	68	-0.07308	68	-0.07827
	-0.07755	-7.0935	0.01556	-0.08105	-0.09228	-7.03891			68.0833	-0.06638	68.0833	-0.074	68.0833	-0.07827
	-0.07734	-7.13092	0.01523	-0.07622	-0.09181	-7.07265			68.1667	-0.06761	68.1667	-0.0737	68.1667	-0.0798
	-0.07783	-7.15423	0.0155	-0.06975	-0.09212	-7.07265			68.25	-0.06669	68.25	-0.07431	68.25	-0.0795
	-0.07771	-7.17631	0.01577	-0.06412	-0.0919	-7.12049			68.3333	-0.06731	68.3333	-0.07462	68.3333	-0.07796
	-0.07751	-7.21251	0.01637	-0.0603	-0.09188	-7.12356			68.4167	-0.06577	68.4167	-0.07523	68.4167	-0.07827
	-0.0777	-7.23336	0.01664	-0.05517	-0.0931	-7.1254			68.5	-0.06638	68.5	-0.07431	68.5	-0.07735
	-0.07752	-7.26771	0.01662	-0.05038	-0.09259	-7.16895			68.5833	-0.06546	68.5833	-0.0737	68.5833	-0.07643
	-0.07742	-7.2855	0.0166	-0.04661	-0.0929	-7.16773			68.6667	-0.06608	68.6667	-0.07308	68.6667	-0.07766
	-0.0779	-7.30942	0.01689	-0.04402	-0.09307	-7.19778			68.75	-0.06577	68.75	-0.07431	68.75	-0.07827
	-0.078	-7.34746	0.01718	-0.04092	-0.09294	-7.22416			68.8333	-0.06638	68.8333	-0.07462	68.8333	-0.07889
	-0.07787	-7.37199	0.01715	-0.03642	-0.0936	-7.21435			68.9167	-0.06577	68.9167	-0.07522	68.9167	-0.07919
	-0.07767	-7.40757	0.01713	-0.03191	-0.09336	-7.26649			69	-0.06607	69	-0.07462	69	-0.07981
	-0.07821	-7.42168	0.01774	-0.03099	-0.09334	-7.26894			69.0833	-0.067	69.0833	-0.07431	69.0833	-0.07919
	-0.07808	-7.44622	0.01771	-0.02562	-0.09362	-7.27569			69.1667	-0.067	69.1667	-0.074	69.1667	-0.07827
	-0.07789	-7.48118	0.01801	-0.02438	-0.09341	-7.32108			69.25	-0.0673	69.25	-0.07462	69.25	-0.07858
	-0.0778	-7.49774	0.0183	-0.02232	-0.09402	-7.32108			69.3333	-0.0673	69.3333	-0.07462	69.3333	-0.07735
	-0.07855	-7.52903	0.0189	-0.01979	-0.09354	-7.35727			69.4167	-0.0673	69.4167	-0.07553	69.4167	-0.07582
	-0.07782	-7.54927	0.01888	-0.0167	-0.09404	-7.38181			69.5	-0.06608	69.5	-0.07584	69.5	-0.07674
	-0.07833	-7.56767	0.01948	-0.01454	-0.09436	-7.37935			69.5833	-0.06577	69.5833	-0.07431	69.5833	-0.07735
	-0.07812	-7.60693	0.01948	-0.01411	-0.09382	-7.42843			69.6667	-0.06546	69.6667	-0.074	69.6667	-0.07797
	-0.07804	-7.62104	0.01916	-0.0114	-0.09441	-7.43333			69.75	-0.06577	69.75	-0.07431	69.75	-0.07888
	-0.0785	-7.64926	0.02013	-0.0201	-0.09432	-7.45235			69.8333	-0.06485	69.8333	-0.07554	69.8333	-0.08041
	-0.07893	-7.68299	0.02013	-0.02002	-0.09414	-7.49099			69.9167	-0.06515	69.9167	-0.07523	69.9167	-0.0798
	-0.07824	-7.69771	0.02007	-0.0095	-0.09477	-7.48854			70	-0.06393	70	-0.07554	70	-0.07858
	-0.07892	-7.74127	0.02074	-0.0201	-0.09486	-7.53332			70.0833	-0.06577	70.0833	-0.0737	70.0833	-0.07858
	-0.07918	-7.74985	0.02134	-0.01762	-0.09447	-7.55172			70.1667	-0.06516	70.1667	-0.07431	70.1667	-0.07796
	-0.07939	-7.76764	0.02157	-0.00371	-0.09471	-7.56522			70.25	-0.06608	70.25	-0.07339	70.25	-0.07674
	-0.07888	-7.80568	0.02136	-0.0201	-0.09477	-7.61858			70.3333	-0.06516	70.3333	-0.07461	70.3333	-0.07766
	-0.0788	-7.81978	0.02131	-0.01247	-0.09506	-7.62165			70.4167	-0.06638	70.4167	-0.07462	70.4167	-0.07827
	-0.07893	-7.85291	0.02197	-0.0201	-0.09491	-7.65355			70.5	-0.06576	70.5	-0.07584	70.5	-0.07766
	-0.0788	-7.87622	0.02162	-0.01165	-0.09476	-7.68606			70.5833	-0.067	70.5833	-0.07462	70.5833	-0.07981
	-0.07964	-7.89033	0.02258	-0.0201	-0.09538	-7.68422			70.6667	-0.06576	70.6667	-0.07492	70.6667	-0.08011
	-0.07939	-7.93756	0.02252	-0.00853	-0.09487	-7.72839			70.75	-0.06638	70.75	-0.07369	70.75	-0.0795
	-0.07908	-7.93695	0.0232	-0.0201	-0.09541	-7.74372			70.8333	-0.06577	70.8333	-0.07554	70.8333	-0.07889
	-0.07894	-7.96271	0.0225	-0.0049	-0.09559	-7.76948			70.9167	-0.06577	70.9167	-0.07523	70.9167	-0.07888
	-0.07971	-7.99093	0.0235	-0.0201	-0.0954	-7.81058			71	-0.06516	71	-0.07523	71	-0.07796
	-0.08004	-7.98725	0.02403	-0.0049	-0.09537	-7.81672			71.0833	-0.06577	71.0833	-0.07339	71.0833	-0.07674
	-0.07918	-8.03202	0.0235	-0.0201	-0.09553	-7.84861			71.1667	-0.06547	71.1667	-0.074	71.1667	-0.07797
	-0.07976	-8.03755	0.02432	-0.00131	-0.09569	-7.8799			71.25	-0.06516	71.25	-0.07523	71.25	-0.07797
	-0.08002	-8.04675	0.02494	-0.00201	-0.0956	-7.89769			71.3333	-0.06638	71.3333	-0.07554	71.3333	-0.07796
	-0.07974	-8.09827	0.02473	-0.0201	-0.09573	-7.93511			71.4167	-0.067	71.4167	-0.07493	71.4167	-0.07889
	-0.08007	-8.09398	0.02465	-0.00547	-0.09596	-7.95289			71.5	-0.06669	71.5	-0.07492	71.5	-0.08011
	-0.07987	-8.13078	0.02504	-0.0201	-0.09514	-7.99583			71.5833	-0.06638	71.5833	-0.07431	71.5833	-0.07919
	-0.07973	-8.15532	0.02522	0.00137	-0.0959	-8.03141			71.6667	-0.06669	71.6667	-0.074	71.6667	-0.0795
	-0.08036	-8.15287	0.02616	-0.00201	-0.09586	-8.03877			71.75	-0.06577	71.75	-0.07492	71.75	-0.0798
	-0.08073	-8.19765	0.02596	-0.0201	-0.09571	-8.07006			71.8333	-0.06608	71.8333	-0.07523	71.8333	-0.07827
	-0.08071	-8.20194	0.02614	0.00205	-0.09651	-8.09582			71.9167	-0.06546	71.9167	-0.07584	71.9167	-0.07674
	-0.08061	-8.21973	0.02626	-0.0201	-0.09665	-8.13201			72	-0.06638	72	-0.07493	72	-0.07858
	-0.08044	-8.2504	0.02638	0.01461	-0.09658	-8.14612			72.0833	-0.06485	72.0833	-0.07431	72.0833	-0.07766
	-0.08076	-8.24733	0.02662	0.02617	-0.09648	-8.16759			72.1667	-0.06608	72.1667	-0.07401	72.1667	-0.07704
	-0.08111	-8.29702	0.02661	0.02789	-0.09663	-8.20071			72.25	-0.06485	72.25	-0.07493	72.25	-0.07704
	-0.08113	-8.29334	0.02689	0.03201	-0.09654	-8.22096			72.3333	-0.06547	72.3333	-0.07462	72.3333	-0.07858
	-0.08081	-8.29579	0.02687	0.03637	-0.09643	-8.24427			72.4167	-0.06454	72.4167	-0.07584	72.4167	-0.07796
	-0.0808	-8.35407	0.02717	0.0365	-0.09692	-8.27003			72.5	-0.06546	72.5	-0.07492	72.5	-0.0795
	-0.08172	-8.35284	0.02745	0.04241	-0.09682	-8.29088			72.5833	-0.06454	72.5833	-0.07553	72.5833	-0.08011
	-0.08122	-8.38903	0.02777	0.03973	-0.09664	-8.32892			72.6667	-0.06608	72.6667	-0.07369	72.6667	-0.0795
	-0.08105	-8.4197	0.02805	0.04433	-0.0969	-8.33996			72.75	-0.06485	72.75	-0.07431	72.75	-0.0795
	-0.08104	-8.42215	0.02772	0.04899	-0.09736	-8.37247			72.8333	-0.06638	72.8333	-0.07431	72.8333	-0.08042
	-0.08128	-8.48963	0.02835	0.04593	-0.09662	-8.40007			72.9167	-0.06608	72.9167	-0.07554	72.9167	-0.07919
	-0.0813	-8.48718	0.02864	0.049	-0.09707	-8.43442			73	-0.06761	73	-0.07522	73	-0.07888
	-0.08119	-8.50742	0.02923	0.05351	-0.09688	-8.47491			73.0833	-0.06638	73.0833	-0.07584	73.0833	-0.0795
	-0.0816	-8.54422	0.0289	0.0564	-0.09737	-8.50006			73.1667	-0.0673	73.1667	-0.07461	73.1667	-0.07889
	-0.08187	-8.55036	0.02951	0.05767	-0.09763	-8.51049			73.25	-0.06699	73.25	-0.07461	73.25	-0.07827
	-0.08159	-8.6025	0.0295	0.06015	-0.09739	-8.56201			73.3333	-0.06761	73.3333	-0.07431	73.3333	-0.07858
	-0.08154	-8.6117	0.02947	0.06454	-0.09768	-8.56508			73.4167	-0.06669	73.4167	-0.07431	73.4167	-0.07827
	-0.08216	-8.61109	0.02978	0.0651	-0.09744	-8.61661			73.5	-0.06638	73.5	-0.07461	73.5	-0.07735
	-0.08185	-8.66691	0.03008	0.0661	-0.09767	-8.63317			73.5833	-0.06638	73.5833	-0.07523	73.5833	-0.07797
	-0.08182	-8.67304	0.03037	0.06795	-0.09755	-8.65771			73.6667	-0.06608	73.6667	-0.07615	73.6667	-0.07827
	-0.08228	-8.70064	0.03096	0.07288	-0.09796	-8.70248			73.75	-0.06607	73.75	-0.07554	73.75	-0.07796
	-0.08211	-8.73254	0.03064	0.07433	-0.09763	-8.70739			73.8333	-0.06547	73.8333	-0.07615	73.8333	-0.07766
	-0.08207	-8.73868	0.03095	0.075	-0.09804	-8.74972			73.9167	-0.06608	73.9167	-0.07493	73.9167	-0.07888
	-0.08238	-8.7945	0.03155	0.0776	-0.09757	-8.78468			74	-0.06547	74	-0.07523	74	-0.07919
	-0.08262	-8.80677	0.03152	0.08257	-0.0979	-8.77855			74.0833	-0.06578	74.0833	-0.074	74.0833	-0.07888
	-0.08263	-8.80615	0.03181	0.08598	-0.09788	-8.84848			74.1667	-0.06454	74.1667	-0.07431	74.1667	-0.08073
	-0.08201	-8.86259	0.03181	0.08521	-0.09816	-8.85522			74.25	-0.06546	74.25	-0.07462	74.25	-0.08042
	-0.08257	-8.87363	0.03211	0.08602	-0.09777	-8.87301			74.3333	-0.06516	74.3333	-0.07462	74.3333	-0.08042
	-0.08197	-8.92577	0.0318	0.08798	-0.09784	-8.9227			74.4167	-0.06516	74.4167	-0.07431	74.4167	-0.07981
	-0.08244	-8.95337	0.03269	0.09171	-0.09816	-8.91963			74.5	-0.06516	74.5	-0.07554	74.5	-0.0798
	-0.08264	-8.97177	0.03238	0.09324	-0.09855	-8.96748			74.5833	-0.06516	74.5833	-0.07462	74.5833	-0.07827
	-0.08234	-9.02759	0.03299	0.09335	-0.09815	-8.98711			74.6667	-0.06455	74.6667	-0.07615	74.6667	-0.07796
	-0.08262	-9.0325	0.03326	0.09997	-0.09846	-8.98711			74.75	-0.06546	74.75	-0.07584	74.75	-0.07858
	-0.08246	-9.06133	0.03358	0.0987	-0.09841	-9.06256			74.8333	-0.06454	74.8333	-0.07645	74.8333	-0.07827
	-0.08292	-9.09078	0.03357	0.09927	-0.09872	-9.06133			74.9167	-0.06546	74.9167	-0.07585	74.9167	-0.07797
	-0.08289	-9.09568	0.03385	0.10421	-0.09854	-9.09998			75	-0.06516	75	-0.07645	75	-0.0798
	-0.08294	-9.1423	0.03384	0.10575	-0.09838	-9.1331			75.0833	-0.06608	75.0833	-0.07585	75.0833	-0.08042
	-0.08313	-9.16377	0.03475	0.10749	-0.0984	-9.12942			75.1667	-0.06515	75.1667	-0.07646	75.1667	-0.08011
	-0.08335	-9.18033	0.03474	0.11054	-0.09906	-9.18524			75.25	-0.06608	75.25	-0.07615	75.25	-0.08103
	-0.08281	-9.22205	0.03473	0.1114	-0.099	-9.19874			75.3333	-0.06577	75.3333	-0.07584	75.3333	-0.08103
	-0.08308	-9.22941	0.03533	0.11413	-0.09931	-9.19628			75.4167	-0.06608	75.4167	-0.07585	75.4167	-0.08011
	-0.08322	-9.25946	0.03532	0.11556	-0.09905	-9.25272			75.5	-0.06546	75.5	-0.07645	75.5	-0.0798
	-0.08302	-9.29688	0.03562	0.11763	-0.09938	-9.24781			75.5833	-0.06638	75.5833	-0.07615	75.5833	-0.0795
	-0.0829	-9.31896	0.03591	0.11955	-0.09919	-9.28891			75.6667	-0.06547	75.6667	-0.07615	75.6667	-0.07735
	-0.08302	-9.35393	0.03591	0.12016	-0.0994	-9.30792			75.75	-0.06608	75.75	-0.07554	75.75	-0.07827
	-0.08326	-9.36436	0.03649	0.12634	-0.09946	-9.29504			75.8333	-0.06577	75.8333	-0.07554	75.8333	-0.07888
	-0.08369	-9.39871	0.0362	0.12403	-0.09921	-9.34841			75.9167	-0.06638	75.9167	-0.07553	75.9167	-0.0795
	-0.08325	-9.42386	0.03648	0.12828	-0.10047	-9.34227			76	-0.06638	76	-0.07553	76	-0.08011
	-0.08383	-9.42999	0.03675	0.13393	-0.10041	-9.35393			76.0833	-0.06699	76.0833	-0.07585	76.0833	-0.08042
	-0.08392	-9.46925	0.03709	0.12925	-0.10017	-9.40546			76.1667	-0.06761	76.1667	-0.07523	76.1667	-0.07858
	-0.08379	-9.49256	0.03735	0.1364	-0.10055	-9.39012			76.25	-0.06731	76.25	-0.07615	76.25	-0.07735
	-0.08394	-9.522	0.03766	0.13708	-0.09999	-9.44349			76.3333	-0.0673	76.3333	-0.07554	76.3333	-0.07766
	-0.08407	-9.55513	0.03797	0.13626	-0.10024	-9.45637			76.4167	-0.06761	76.4167	-0.07616	76.4167	-0.07796
	-0.08368	-9.57046	0.03823	0.14437	-0.10055	-9.45637			76.5	-0.067	76.5	-0.07522	76.5	-0.07858
	-0.08378	-9.60665	0.03855	0.14249	-0.10053	-9.52568			76.5833	-0.06638	76.5833	-0.07646	76.5833	-0.0798
	-0.08396	-9.63058	0.03852	0.14625	-0.10057	-9.5171			76.6667	-0.06761	76.6667	-0.07585	76.6667	-0.07919
	-0.08412	-9.65757	0.03852	0.14648	-0.101	-9.55574			76.75	-0.06638	76.75	-0.07615	76.75	-0.07827
	-0.08401	-9.67842	0.03881	0.1493	-0.10115	-9.58825			76.8333	-0.06669	76.8333	-0.07584	76.8333	-0.07797
	-0.08391	-9.69683	0.0394	0.15416	-0.10052	-9.59193			76.9167	-0.06485	76.9167	-0.07615	76.9167	-0.07766
	-0.08405	-9.7275	0.03938	0.15817	-0.10084	-9.65573			77	-0.06577	77	-0.07523	77	-0.07674
	-0.08423	-9.74958	0.03937	0.16015	-0.10074	-9.67536			77.0833	-0.06516	77.0833	-0.07584	77.0833	-0.07735
	-0.08414	-9.76676	0.03966	0.16269	-0.10067	-9.69131			77.1667	-0.06639	77.1667	-0.07462	77.1667	-0.07797
	-0.08423	-9.80663	0.03994	0.1669	-0.10138	-9.7367			77.25	-0.06608	77.25	-0.07585	77.25	-0.07766
	-0.08503	-9.82871	0.04024	0.16941	-0.10105	-9.74099			77.3333	-0.067	77.3333	-0.07461	77.3333	-0.07735
	-0.08419	-9.87042	0.04083	0.17338	-0.10087	-9.77841			77.4167	-0.06669	77.4167	-0.07492	77.4167	-0.07796
	-0.08443	-9.88208	0.04082	0.17444	-0.10136	-9.80417			77.5	-0.06791	77.5	-0.07431	77.5	-0.07765
	-0.0846	-9.90784	0.0411	0.17898	-0.10158	-9.82442			77.5833	-0.06699	77.5833	-0.07492	77.5833	-0.07735
	-0.08441	-9.94219	0.0408	0.17798	-0.10169	-9.8649			77.6667	-0.06761	77.6667	-0.07523	77.6667	-0.07888
	-0.08457	-9.9698	0.0417	0.1813	-0.10162	-9.88085			77.75	-0.067	77.75	-0.07554	77.75	-0.07949
	-0.08441	-9.99924	0.04168	0.18599	-0.10149	-9.90723			77.8333	-0.06854	77.8333	-0.07615	77.8333	-0.07919
	-0.08459	-10.0226	0.04195	0.19243	-0.10104	-9.93912			77.9167	-0.06731	77.9167	-0.07584	77.9167	-0.08042
	-0.08445	-10.0465	0.04165	0.19169	-0.10197	-9.93544			78	-0.06761	78	-0.07677	78	-0.08011
	-0.08421	-10.0919	0.04225	0.19408	-0.1018	-9.97164			78.0833	-0.0673	78.0833	-0.07523	78.0833	-0.07919
	-0.08443	-10.1072	0.04253	0.19733	-0.10202	-9.99065			78.1667	-0.0673	78.1667	-0.07615	78.1667	-0.08011
	-0.08491	-10.1311	0.0428	0.20421	-0.10221	-10.0158			78.25	-0.06731	78.25	-0.07553	78.25	-0.08011
	-0.08534	-10.1661	0.04307	0.21144	-0.10235	-10.0508			78.3333	-0.067	78.3333	-0.07615	78.3333	-0.07827
	-0.08485	-10.1986	0.04271	0.22071	-0.10198	-10.0655			78.4167	-0.06608	78.4167	-0.07554	78.4167	-0.07766
	-0.08493	-10.2415	0.04361	0.22365	-0.10215	-10.0949			78.5	-0.06577	78.5	-0.07615	78.5	-0.07766
	-0.08486	-10.2526	0.04327	0.2296	-0.10297	-10.1158			78.5833	-0.06639	78.5833	-0.07493	78.5833	-0.07704
	-0.08504	-10.2765	0.04353	0.23856	-0.10225	-10.1385			78.6667	-0.06639	78.6667	-0.07522	78.6667	-0.07735
	-0.08451	-10.3176	0.04381	0.24322	-0.10276	-10.1606			78.75	-0.0673	78.75	-0.07431	78.75	-0.07888
	-0.08506	-10.3286	0.04379	0.24727	-0.10239	-10.1728			78.8333	-0.0673	78.8333	-0.07523	78.8333	-0.07919
	-0.08455	-10.3661	0.04436	0.2542	-0.10251	-10.2133			78.9167	-0.06822	78.9167	-0.07492	78.9167	-0.07888
	-0.08505	-10.3869	0.04436	0.25481	-0.10277	-10.2238			79	-0.06699	79	-0.07584	79	-0.08042
	-0.08499	-10.3986	0.04463	0.26138	-0.10328	-10.2452			79.0833	-0.0673	79.0833	-0.07584	79.0833	-0.08011
	-0.08508	-10.4391	0.04465	0.25714	-0.10311	-10.2802			79.1667	-0.067	79.1667	-0.07677	79.1667	-0.07889
	-0.08507	-10.4403	0.04496	0.25831	-0.10274	-10.2955			79.25	-0.06638	79.25	-0.07676	79.25	-0.07827
	-0.08549	-10.4746	0.04527	0.25733	-0.1028	-10.3477			79.3333	-0.06577	79.3333	-0.07676	79.3333	-0.07797
	-0.08533	-10.5053	0.0456	0.2534	-0.10278	-10.352			79.4167	-0.06638	79.4167	-0.07461	79.4167	-0.07704
	-0.08556	-10.5188	0.04618	0.25923	-0.10325	-10.3814			79.5	-0.067	79.5	-0.07493	79.5	-0.07735
	-0.08592	-10.566	0.0462	0.25438	-0.10304	-10.4274			79.5833	-0.06822	79.5833	-0.07492	79.5833	-0.07827
	-0.08555	-10.5771	0.04618	0.25855	-0.10332	-10.4329			79.6667	-0.0673	79.6667	-0.07461	79.6667	-0.07827
	-0.08605	-10.5985	0.0471	0.25788	-0.1034	-10.4808			79.75	-0.06761	79.75	-0.07523	79.75	-0.07858
	-0.08582	-10.6396	0.04713	0.25352	-0.10332	-10.4967			79.8333	-0.06669	79.8333	-0.07492	79.8333	-0.0795
	-0.08582	-10.6409	0.04713	0.25273	-0.10322	-10.5182			79.9167	-0.067	79.9167	-0.07553	79.9167	-0.07919
	-0.08555	-10.6893	0.04777	0.24905	-0.10327	-10.574			80	-0.06608	80	-0.07554	80	-0.07858
	-0.0861	-10.7016	0.04748	0.24518	-0.10392	-10.566			80.0833	-0.06699	80.0833	-0.07646	80.0833	-0.07918
	-0.08636	-10.709	0.0475	0.24242	-0.10341	-10.609			80.1667	-0.06699	80.1667	-0.07584	80.1667	-0.07858
	-0.0858	-10.7568	0.0481	0.24359	-0.10379	-10.658			80.25	-0.06792	80.25	-0.07646	80.25	-0.07735
	-0.08642	-10.755	0.0481	0.24408	-0.10406	-10.6654			80.3333	-0.06761	80.3333	-0.07584	80.3333	-0.07827
	-0.08653	-10.7905	0.04873	0.24205	-0.10339	-10.7439			80.4167	-0.06822	80.4167	-0.07645	80.4167	-0.07858
	-0.08607	-10.8188	0.04872	0.24285	-0.10363	-10.7586			80.5	-0.0673	80.5	-0.07523	80.5	-0.07796
	-0.08666	-10.8231	0.04929	0.25052	-0.10384	-10.7795			80.5833	-0.0673	80.5833	-0.07615	80.5833	-0.07796
	-0.08664	-10.8838	0.04932	0.24598	-0.10354	-10.8427			80.6667	-0.06669	80.6667	-0.07523	80.6667	-0.07889
	-0.08662	-10.8869	0.0496	0.25058	-0.10386	-10.8402			80.75	-0.067	80.75	-0.07615	80.75	-0.07797
	-0.08692	-10.8881	0.0499	0.2515	-0.10391	-10.8948			80.8333	-0.06761	80.8333	-0.07431	80.8333	-0.07735
	-0.08665	-10.9384	0.05022	0.2499	-0.10409	-10.9212			80.9167	-0.06822	80.9167	-0.07554	80.9167	-0.07857
	-0.08697	-10.9359	0.04989	0.25266	-0.10386	-10.904			81	-0.06823	81	-0.07462	81	-0.07919
	-0.08703	-10.9807	0.05021	0.25125	-0.10386	-10.9709			81.0833	-0.06761	81.0833	-0.07462	81.0833	-0.07919
	-0.08698	-10.9893	0.0508	0.25506	-0.10389	-10.9629			81.1667	-0.06884	81.1667	-0.07462	81.1667	-0.08072
	-0.08734	-10.9807	0.05079	0.25659	-0.10499	-10.9899			81.25	-0.0673	81.25	-0.07492	81.25	-0.08042
	-0.08667	-11.104	0.05112	0.25285	-0.10453	-11.023			81.3333	-0.06792	81.3333	-0.07523	81.3333	-0.0798
	-0.08642	-11.0936	0.05201	0.25769	-0.10469	-10.9887			81.4167	-0.06792	81.4167	-0.07646	81.4167	-0.08103
	-0.08717	-11.1236	0.05201	0.25757	-0.10492	-11.0715			81.5	-0.06822	81.5	-0.07615	81.5	-0.08042
	-0.08705	-11.1463	0.05232	0.25751	-0.10496	-11.0623			81.5833	-0.067	81.5833	-0.07676	81.5833	-0.08012
	-0.08709	-11.139	0.05231	0.25972	-0.10534	-11.0457			81.6667	-0.0673	81.6667	-0.07646	81.6667	-0.08042
	-0.08709	-11.1948	0.05232	0.25757	-0.10485	-11.15			81.75	-0.06669	81.75	-0.07615	81.75	-0.08073
	-0.08704	-11.2034	0.0523	0.26193	-0.10525	-11.1316			81.8333	-0.06638	81.8333	-0.07707	81.8333	-0.07889
	-0.08768	-11.1991	0.0526	0.26162	-0.10514	-11.1543			81.9167	-0.06608	81.9167	-0.07646	81.9167	-0.07889
	-0.08741	-11.2494	0.05355	0.25776	-0.10506	-11.1715			82	-0.067	82	-0.07615	82	-0.07888
	-0.08804	-11.2451	0.05351	0.26432	-0.10579	-11.1463			82.0833	-0.06669	82.0833	-0.07615	82.0833	-0.07797
	-0.08775	-11.2991	0.05353	0.26119	-0.10559	-11.1899			82.1667	-0.06761	82.1667	-0.07646	82.1667	-0.07796
	-0.08767	-11.3144	0.05351	0.26334	-0.10594	-11.1807			82.25	-0.06792	82.25	-0.07646	82.25	-0.07888
	-0.08803	-11.3034	0.05414	0.26113	-0.10623	-11.1844			82.3333	-0.06792	82.3333	-0.07676	82.3333	-0.07827
	-0.08801	-11.3647	0.05447	0.25769	-0.10633	-11.2267			82.4167	-0.06761	82.4167	-0.07523	82.4167	-0.07827
	-0.08793	-11.3782	0.05443	0.26493	-0.1064	-11.2126			82.5	-0.06699	82.5	-0.07615	82.5	-0.07949
	-0.0881	-11.4033	0.05504	0.26561	-0.10648	-11.2598			82.5833	-0.0667	82.5833	-0.07493	82.5833	-0.08011
	-0.08821	-11.4395	0.05537	0.2615	-0.10678	-11.2623			82.6667	-0.067	82.6667	-0.07492	82.6667	-0.0795
	-0.08857	-11.4291	0.05534	0.26567	-0.10682	-11.2543			82.75	-0.067	82.75	-0.07493	82.75	-0.0798
	-0.08826	-11.4874	0.05535	0.26377	-0.10681	-11.3211			82.8333	-0.06822	82.8333	-0.07462	82.8333	-0.08011
	-0.08846	-11.5058	0.05595	0.26751	-0.10678	-11.3285			82.9167	-0.06792	82.9167	-0.074	82.9167	-0.0798
	-0.08845	-11.5089	0.05594	0.26775	-0.10667	-11.3518			83	-0.06792	83	-0.07492	83	-0.08011
	-0.08814	-11.5659	0.05596	0.26499	-0.10676	-11.3966			83.0833	-0.06761	83.0833	-0.07523	83.0833	-0.08073
	-0.08814	-11.5659	0.05626	0.26659	-0.10736	-11.4003			83.1667	-0.06699	83.1667	-0.07492	83.1667	-0.08011
			0.05634	0.25162	-0.10704	-11.4033			83.25	-0.06638	83.25	-0.07523	83.25	-0.0798
			0.05642	0.23819					83.3333	-0.06638	83.3333	-0.07523	83.3333	-0.07981
			0.05614	0.23279					83.4167	-0.067	83.4167	-0.07554	83.4167	-0.07919
									83.5	-0.06669	83.5	-0.07584	83.5	-0.07796
									83.5833	-0.06792	83.5833	-0.07615	83.5833	-0.07858
									83.6667	-0.0673	83.6667	-0.07646	83.6667	-0.07796
									83.75	-0.067	83.75	-0.07676	83.75	-0.07705
									83.8333	-0.06577	83.8333	-0.07676	83.8333	-0.07858
									83.9167	-0.06669	83.9167	-0.07615	83.9167	-0.07858
									84	-0.06546	84	-0.07554	84	-0.07827
									84.0833	-0.06731	84.0833	-0.07584	84.0833	-0.07919
									84.1667	-0.06669	84.1667	-0.07492	84.1667	-0.0795
									84.25	-0.0673	84.25	-0.07492	84.25	-0.07827
									84.3333	-0.0673	84.3333	-0.07431	84.3333	-0.0798
									84.4167	-0.06761	84.4167	-0.07461	84.4167	-0.08134
									84.5	-0.06638	84.5	-0.07431	84.5	-0.08072
									84.5833	-0.06731	84.5833	-0.07492	84.5833	-0.08042
									84.6667	-0.06546	84.6667	-0.07523	84.6667	-0.08103
									84.75	-0.0673	84.75	-0.07646	84.75	-0.0795
									84.8333	-0.06761	84.8333	-0.07615	84.8333	-0.07797
									84.9167	-0.06823	84.9167	-0.07676	84.9167	-0.07858
									85	-0.06699	85	-0.07584	85	-0.07797
									85.0833	-0.067	85.0833	-0.07553	85.0833	-0.07735
									85.1667	-0.06638	85.1667	-0.07492	85.1667	-0.07949
									85.25	-0.06669	85.25	-0.07615	85.25	-0.0798
									85.3333	-0.06792	85.3333	-0.07615	85.3333	-0.07766
									85.4167	-0.06761	85.4167	-0.07676	85.4167	-0.07858
									85.5	-0.06761	85.5	-0.07646	85.5	-0.07735
									85.5833	-0.06608	85.5833	-0.07676	85.5833	-0.07643
									85.6667	-0.067	85.6667	-0.07615	85.6667	-0.07797
									85.75	-0.06669	85.75	-0.07553	85.75	-0.07858
									85.8333	-0.06823	85.8333	-0.07615	85.8333	-0.07888
									85.9167	-0.067	85.9167	-0.07584	85.9167	-0.07919
									86	-0.06823	86	-0.07737	86	-0.07919
									86.0833	-0.06639	86.0833	-0.07645	86.0833	-0.07766
									86.1667	-0.06699	86.1667	-0.07645	86.1667	-0.07674
									86.25	-0.06577	86.25	-0.07553	86.25	-0.07766
									86.3333	-0.06638	86.3333	-0.07554	86.3333	-0.07705
									86.4167	-0.06638	86.4167	-0.07462	86.4167	-0.07674
									86.5	-0.06699	86.5	-0.07554	86.5	-0.07826
									86.5833	-0.06731	86.5833	-0.07523	86.5833	-0.07796
									86.6667	-0.06792	86.6667	-0.07676	86.6667	-0.07704
									86.75	-0.06822	86.75	-0.07554	86.75	-0.07888
									86.8333	-0.06792	86.8333	-0.07646	86.8333	-0.07858
									86.9167	-0.06792	86.9167	-0.07492	86.9167	-0.07766
									87	-0.06669	87	-0.07585	87	-0.07858
									87.0833	-0.06669	87.0833	-0.07492	87.0833	-0.07827
									87.1667	-0.06577	87.1667	-0.07523	87.1667	-0.07766
									87.25	-0.06731	87.25	-0.07431	87.25	-0.07888
									87.3333	-0.06607	87.3333	-0.07492	87.3333	-0.07889
									87.4167	-0.06792	87.4167	-0.07492	87.4167	-0.07796
									87.5	-0.06608	87.5	-0.07523	87.5	-0.07888
									87.5833	-0.06761	87.5833	-0.07554	87.5833	-0.07889
									87.6667	-0.06669	87.6667	-0.07615	87.6667	-0.07827
									87.75	-0.06792	87.75	-0.07554	87.75	-0.07858
									87.8333	-0.067	87.8333	-0.07584	87.8333	-0.0795
									87.9167	-0.06792	87.9167	-0.07676	87.9167	-0.07857
									88	-0.06638	88	-0.07646	88	-0.07796
									88.0833	-0.06822	88.0833	-0.07707	88.0833	-0.07827
									88.1667	-0.0673	88.1667	-0.07584	88.1667	-0.07704
									88.25	-0.06822	88.25	-0.07615	88.25	-0.07643
									88.3333	-0.06792	88.3333	-0.07462	88.3333	-0.07827
									88.4167	-0.06884	88.4167	-0.07554	88.4167	-0.07827
									88.5	-0.06823	88.5	-0.07462	88.5	-0.07766
									88.5833	-0.06792	88.5833	-0.07584	88.5833	-0.0795
									88.6667	-0.0673	88.6667	-0.07522	88.6667	-0.0795
									88.75	-0.06792	88.75	-0.07584	88.75	-0.07766
									88.8333	-0.06761	88.8333	-0.07554	88.8333	-0.07736
									88.9167	-0.06853	88.9167	-0.07677	88.9167	-0.07797
									89	-0.06822	89	-0.07584	89	-0.07705
									89.0833	-0.06853	89.0833	-0.07677	89.0833	-0.07796
									89.1667	-0.06853	89.1667	-0.07584	89.1667	-0.07919
									89.25	-0.06823	89.25	-0.07706	89.25	-0.07889
									89.3333	-0.06884	89.3333	-0.07645	89.3333	-0.0798
									89.4167	-0.06823	89.4167	-0.07676	89.4167	-0.08011
									89.5	-0.06883	89.5	-0.07615	89.5	-0.07919
									89.5833	-0.06761	89.5833	-0.07646	89.5833	-0.07674
									89.6667	-0.06914	89.6667	-0.07676	89.6667	-0.07858
									89.75	-0.06731	89.75	-0.07768	89.75	-0.07949
									89.8333	-0.067	89.8333	-0.07676	89.8333	-0.07858
									89.9167	-0.06638	89.9167	-0.07646	89.9167	-0.08042
									90	-0.0673	90	-0.07676
									90.0833	-0.06577	90.0833	-0.07676
									90.1667	-0.0673	90.1667	-0.07646
									90.25	-0.06546	90.25	-0.07676
									90.3333	-0.06669	90.3333	-0.07768
									90.4167	-0.06608	90.4167	-0.07646
									90.5	-0.06607	90.5	-0.07645
									90.5833	-0.06669	90.5833	-0.07584
									90.6667	-0.06699	90.6667	-0.07615
									90.75	-0.0673	90.75	-0.07523
											90.8333	-0.07615
											90.9167	-0.07554
											91	-0.07646
											91.0833	-0.07554
											91.1667	-0.07614
											91.25	-0.07523
											91.3333	-0.07584
											91.4167	-0.07523
											91.5	-0.07554
											91.5833	-0.07554
											91.6667	-0.07584
											91.75	-0.07523
											91.8333	-0.07553
											91.9167	-0.07584
											92	-0.07615
											92.0833	-0.07646
											92.1667	-0.07676
											92.25	-0.07707
											92.3333	-0.07677
											92.4167	-0.07676
											92.5	-0.07615
											92.5833	-0.07738
											92.6667	-0.07553
											92.75	-0.07646
											92.8333	-0.07554
											92.9167	-0.07645
											93	-0.07554
											93.0833	-0.07584
											93.1667	-0.07554
											93.25	-0.07615
											93.3333	-0.07615
											93.4167	-0.07676
											93.5	-0.07645
											93.5833	-0.07737
											93.6667	-0.07676
											93.75	-0.07738
											93.8333	-0.07738
											93.9167	-0.07738
											94	-0.07767
											94.0833	-0.07738
											94.1667	-0.07707
											94.25	-0.07707
											94.3333	-0.07707
											94.4167	-0.07615
											94.5	-0.07677
											94.5833	-0.07554
											94.6667	-0.07615
											94.75	-0.07523
											94.8333	-0.07646
											94.9167	-0.07645
											95	-0.07768
											95.0833	-0.07584
											95.1667	-0.07737
											95.25	-0.07646
											95.3333	-0.07615
											95.4167	-0.07523
											95.5	-0.07584
											95.5833	-0.07554
											95.6667	-0.07585
											95.75	-0.07553
											95.8333	-0.07553
											95.9167	-0.07522
											96	-0.07585
											96.0833	-0.07585
											96.1667	-0.07584
											96.25	-0.07585
											96.3333	-0.07554
											96.4167	-0.07554
											96.5	-0.07523
											96.5833	-0.07584
											96.6667	-0.07523
											96.75	-0.07646
											96.8333	-0.07554
											96.9167	-0.07615
											97	-0.07554
											97.0833	-0.07737
											97.1667	-0.07707
											97.25	-0.07737
											97.3333	-0.07646
											97.4167	-0.07615
											97.5	-0.07461
											97.5833	-0.07615
											97.6667	-0.07615
											97.75	-0.07677
											97.8333	-0.07615
											97.9167	-0.07677
											98	-0.07707
											98.0833	-0.07738
											98.1667	-0.07676
											98.25	-0.07738
											98.3333	-0.07768
											98.4167	-0.07707
											98.5	-0.07676
											98.5833	-0.07585
											98.6667	-0.07645
											98.75	-0.07554
											98.8333	-0.07584
											98.9167	-0.07523
											99	-0.07646
											99.0833	-0.07523
											99.1667	-0.07615
											99.25	-0.07553
											99.3333	-0.07615
											99.4167	-0.07554
											99.5	-0.07615
											99.5833	-0.07585
											99.6667	-0.07646
											99.75	-0.07585
											99.8333	-0.07677
											99.9167	-0.07646
											100	-0.07738
											100.083	-0.07738
											100.167	-0.07737
											100.25	-0.07799
											100.333	-0.07737
											100.417	-0.07768
											100.5	-0.07615
											100.583	-0.07738
											100.667	-0.07614
											100.75	-0.07645
											100.833	-0.07553
											100.917	-0.07646
											101	-0.07615
											101.083	-0.07768
											101.167	-0.07676
											101.25	-0.07737
											101.333	-0.07676
											101.417	-0.07677
											101.5	-0.07646
											101.583	-0.07676
											101.667	-0.07554
											101.75	-0.07553
											101.833	-0.07585
											101.917	-0.07707
											102	-0.07707
											102.083	-0.07769
											102.167	-0.07707
											102.25	-0.07737
											102.333	-0.07737
											102.417	-0.07645
											102.5	-0.07677
											102.583	-0.07584
											102.667	-0.07615
											102.75	-0.07584
											102.833	-0.07737
											102.917	-0.07676
											103	-0.07799
											103.083	-0.07738
											103.167	-0.07737
											103.25	-0.07676
											103.333	-0.07738
											103.417	-0.07584
											103.5	-0.07645
											103.583	-0.07615

## Sheet: Figure 3
(a)		H2-to-MSA conv. / %			(b)	k[Rh]/ s-1	Elocal pH / V	E local pH + H2 / V	E / V	H2-to-MSA conv. / %		(c)	x / cm	y / cm	kRhcH2 / micromol cm-3 s-1			x / cm	y / cm	kRhcH2 / micromol cm-3 s-1
	U / cm s-1	Measured	Predicted			0.028	-0.00391	-0.02772	-0.0478	44.971			0.00223	-0.5	0			0.00223	-0.5	0
	0.22	30	76.83			0.056	-0.00391	-0.02631	-0.0474	68.164			0.00211	-0.49822	-1.76277e-89			0.00211	-0.49822	-1.45266e-88
	0.47	45	60.652			0.14	-0.0039	-0.02307	-0.0467	92.433			0.00113	-0.5	0			0.00113	-0.5	0
	0.87	60	44.971			0.28	-0.00389	-0.01957	-0.04631	98.868			0.00408	-0.5	0			0.00408	-0.5	0
													0.00362	-0.49789	-1.44929e-89			0.00362	-0.49789	-1.22982e-88
													0.3976	-0.5	0			0.3976	-0.5	0
													0.39874	-0.5	0			0.39874	-0.5	0
													0.39777	-0.49814	-6.62204e-105			0.39777	-0.49814	-5.33518e-104
													0.00668	-0.5	0			0.00668	-0.5	0
													0.00593	-0.4977	-2.31022e-89			0.00593	-0.4977	-2.15054e-88
													0.39572	-0.5	0			0.39572	-0.5	0
													0.39632	-0.49784	-1.26934e-104			0.39632	-0.49784	-1.06795e-103
													0.00868	-0.49758	-5.26541e-88			0.00868	-0.49758	-4.85577e-87
													0.01058	-0.5	0			0.01058	-0.5	0
													0.39348	-0.5	0			0.39348	-0.5	0
													0.39409	-0.49746	-1.09196e-103			0.39409	-0.49746	-9.39303e-103
													0.01241	-0.49728	-5.31692e-86			0.01241	-0.49728	-4.67824e-85
													0.01491	-0.5	0			0.01491	-0.5	0
													0.39008	-0.5	0			0.39008	-0.5	0
													0.39109	-0.49737	-1.27578e-102			0.39109	-0.49737	-1.11217e-101
													0.01673	-0.49739	-9.20091e-85			0.01673	-0.49739	-7.98236e-84
													0.01889	-0.5	0			0.01889	-0.5	0
													0.38733	-0.49714	-6.24034e-101			0.38733	-0.49714	-5.3524e-100
													0.38606	-0.5	0			0.38606	-0.5	0
													0.02248	-0.5	0			0.02248	-0.5	0
													0.02022	-0.4972	1.54258e-83			0.02022	-0.4972	1.35855e-82
													0.38314	-0.49711	-1.96261e-99			0.38314	-0.49711	-1.68789e-98
													0.38151	-0.5	0			0.38151	-0.5	0
													0.02616	-0.5	0			0.02616	-0.5	0
													0.02399	-0.49687	3.75173e-82			0.02399	-0.49687	3.25305e-81
													0.37945	-0.49706	-7.42077e-99			0.37945	-0.49706	-7.03308e-98
													0.37751	-0.5	0			0.37751	-0.5	0
													0.03015	-0.5	0			0.03015	-0.5	0
													0.02813	-0.49652	-2.61499e-81			0.02813	-0.49652	-2.32717e-80
													0.37577	-0.49692	1.054e-96			0.37577	-0.49692	8.92653e-96
													0.37383	-0.5	0			0.37383	-0.5	0
													0.03228	-0.49653	-1.15307e-79			0.03228	-0.49653	-1.00747e-78
													0.03442	-0.5	0			0.03442	-0.5	0
													0.37196	-0.49688	-3.73999e-95			0.37196	-0.49688	-3.30294e-94
													0.36992	-0.5	0			0.36992	-0.5	0
													0.0365	-0.49648	-2.26764e-78			0.0365	-0.49648	-1.98016e-77
													0.03893	-0.5	0			0.03893	-0.5	0
													0.36772	-0.49652	-2.40034e-93			0.36772	-0.49652	-2.08593e-92
													0.36559	-0.5	0			0.36559	-0.5	0
													0.04104	-0.49633	-5.19572e-77			0.04104	-0.49633	-4.51967e-76
													0.04364	-0.5	0			0.04364	-0.5	0
													0.36345	-0.49664	-1.12395e-92			0.36345	-0.49664	-9.55579e-92
													0.36111	-0.5	0			0.36111	-0.5	0
													0.04582	-0.49601	-6.56684e-76			0.04582	-0.49601	-5.68195e-75
													0.04857	-0.5	0			0.04857	-0.5	0
													0.35891	-0.49652	5.75553e-91			0.35891	-0.49652	4.94866e-90
													0.3564	-0.5	0			0.3564	-0.5	0
													0.05111	-0.49576	-1.33682e-75			0.05111	-0.49576	-1.14615e-74
													0.05376	-0.5	0			0.05376	-0.5	0
													0.05645	-0.49563	1.92632e-74			0.05645	-0.49563	1.66104e-73
													0.05921	-0.5	0			0.05921	-0.5	0
													0.35404	-0.49603	-1.89205e-89			0.35404	-0.49603	-1.63487e-88
													0.35145	-0.5	0			0.35145	-0.5	0
													0.06211	-0.4953	-1.32276e-73			0.06211	-0.4953	-1.14364e-72
													0.06495	-0.5	0			0.06495	-0.5	0
													0.34884	-0.49578	-9.34953e-90			0.34884	-0.49578	-7.13014e-89
													0.34625	-0.5	0			0.34625	-0.5	0
													0.34368	-0.4958	-2.41106e-88			0.34368	-0.4958	-2.15739e-87
													0.34079	-0.5	0			0.34079	-0.5	0
													0.33806	-0.49557	-5.6308e-88			0.33806	-0.49557	-5.13702e-87
													0.33505	-0.5	0			0.33505	-0.5	0
													0.06796	-0.49512	-1.24032e-72			0.06796	-0.49512	-1.0673e-71
													0.07097	-0.5	0			0.07097	-0.5	0
													0.33204	-0.49512	5.26322e-87			0.33204	-0.49512	5.08121e-86
													0.32903	-0.5	0			0.32903	-0.5	0
													0.32586	-0.49487	1.68332e-85			0.32586	-0.49487	1.48935e-84
													0.32269	-0.5	0			0.32269	-0.5	0
													0.07414	-0.49487	6.47332e-73			0.07414	-0.49487	5.59017e-72
													0.07731	-0.5	0			0.07731	-0.5	0
													0.31936	-0.49461	1.968e-84			0.31936	-0.49461	1.69011e-83
													0.31604	-0.5	0			0.31604	-0.5	0
													0.29783	-0.49375	1.1044e-81			0.29783	-0.49375	9.61067e-81
													0.29397	-0.5	0			0.29397	-0.5	0
													0.30169	-0.5	0			0.30169	-0.5	0
													0.30537	-0.49405	-1.10907e-82			0.30537	-0.49405	-9.55714e-82
													0.30904	-0.5	0			0.30904	-0.5	0
													0.31254	-0.49434	-1.59529e-83			0.31254	-0.49434	-1.39338e-82
													0.08064	-0.49461	-1.11207e-71			0.08064	-0.49461	-9.58253e-71
													0.08396	-0.5	0			0.08396	-0.5	0
													0.28991	-0.49343	4.13023e-81			0.28991	-0.49343	3.5733e-80
													0.28585	-0.5	0			0.28585	-0.5	0
													0.08746	-0.49434	2.31429e-71			0.08746	-0.49434	2.0016e-70
													0.09096	-0.5	0			0.09096	-0.5	0
													0.09463	-0.49405	-2.99895e-71			0.09463	-0.49405	-2.6173e-70
													0.09831	-0.5	0			0.09831	-0.5	0
													0.10217	-0.49375	8.95148e-71			0.10217	-0.49375	7.82591e-70
													0.10603	-0.5	0			0.10603	-0.5	0
													0.11009	-0.49343	2.45392e-70			0.11009	-0.49343	2.09529e-69
													0.11415	-0.5	0			0.11415	-0.5	0
													0.11842	-0.4931	3.79265e-70			0.11842	-0.4931	3.29132e-69
													0.12268	-0.5	0			0.12268	-0.5	0
													0.12716	-0.49275	-2.80651e-70			0.12716	-0.49275	-2.43424e-69
													0.13164	-0.5	0			0.13164	-0.5	0
													0.13635	-0.49238	6.10295e-70			0.13635	-0.49238	5.2568e-69
													0.14106	-0.5	0			0.14106	-0.5	0
													0.14601	-0.49199	7.91858e-70			0.14601	-0.49199	6.82009e-69
													0.15096	-0.5	0			0.15096	-0.5	0
													0.28158	-0.4931	-3.80541e-80			0.28158	-0.4931	-3.30629e-79
													0.27732	-0.5	0			0.27732	-0.5	0
													0.15616	-0.49158	-2.46516e-70			0.15616	-0.49158	-2.13127e-69
													0.16136	-0.5	0			0.16136	-0.5	0
													0.16679	-0.49122	-6.13446e-71			0.16679	-0.49122	-5.35493e-70
													0.17221	-0.5	0			0.17221	-0.5	0
													0.17775	-0.49108	7.0222e-72			0.17775	-0.49108	6.05337e-71
													0.18326	-0.5	0			0.18326	-0.5	0
													0.18884	-0.49101	1.76479e-72			0.18884	-0.49101	1.53952e-71
													0.1944	-0.5	0			0.1944	-0.5	0
													0.27284	-0.49275	-2.69012e-80			0.27284	-0.49275	-2.39815e-79
													0.26836	-0.5	0			0.26836	-0.5	0
													0.2	-0.49099	-1.8342e-73			0.2	-0.49099	-1.58489e-72
													0.2056	-0.5	0			0.2056	-0.5	0
													0.21116	-0.49103	-3.75304e-74			0.21116	-0.49103	-3.28516e-73
													0.21674	-0.5	0			0.21674	-0.5	0
													0.22225	-0.4911	5.72807e-75			0.22225	-0.4911	4.97874e-74
													0.22779	-0.5	0			0.22779	-0.5	0
													0.23321	-0.49122	3.06347e-76			0.23321	-0.49122	2.70774e-75
													0.23864	-0.5	0			0.23864	-0.5	0
													0.24384	-0.49158	-9.58761e-77			0.24384	-0.49158	-8.39018e-76
													0.24904	-0.5	0			0.24904	-0.5	0
													0.25399	-0.49199	-3.19043e-79			0.25399	-0.49199	-2.77838e-78
													0.25894	-0.5	0			0.25894	-0.5	0
													0.26365	-0.49238	1.56363e-78			0.26365	-0.49238	1.36572e-77
													0.39781	7	1.80801e-21			0.39781	7	-4.24864e-21
													0.39795	6.9982	1.79599e-21			0.39795	6.9982	-4.17632e-21
													0.3989	7	1.79686e-21			0.3989	7	-4.1591e-21
													0.39601	7	1.84806e-21			0.39601	7	-4.53663e-21
													0.39639	6.99789	1.81422e-21			0.39639	6.99789	-4.33105e-21
													0.39347	7	1.96161e-21			0.39347	7	-5.24619e-21
													0.39399	6.99769	1.88217e-21			0.39399	6.99769	-4.7993e-21
													0.3901	7	2.25271e-21			0.3901	7	-6.85714e-21
													0.39087	6.99731	2.06293e-21			0.39087	6.99731	-5.86505e-21
													0.38595	7	2.93565e-21			0.38595	7	-1.03928e-20
													0.38717	6.99705	2.48711e-21			0.38717	6.99705	-8.12538e-21
													0.38306	6.99717	3.40411e-21			0.38306	6.99717	-1.28192e-20
													0.38182	7	4.18714e-21			0.38182	7	-1.67639e-20
													0.3793	6.99718	4.88461e-21			0.3793	6.99718	-2.03696e-20
													0.37786	7	6.31035e-21			0.37786	7	-2.75724e-20
													0.37581	6.997	7.13956e-21			0.37581	6.997	-3.18764e-20
													0.37389	7	1.00046e-20			0.37389	7	-4.62061e-20
													0.37192	6.99672	1.13549e-20			0.37192	6.99672	-5.31052e-20
													0.36978	7	1.6782e-20			0.36978	7	-7.93094e-20
													0.36765	6.99646	1.96343e-20			0.36765	6.99646	-9.316e-20
													0.36552	7	2.95719e-20			0.36552	7	-1.37747e-19
													0.36325	6.99621	3.5821e-20			0.36325	6.99621	-1.65073e-19
													0.36109	7	5.5217e-20			0.36109	7	-2.42336e-19
													0.35639	7	1.07496e-19			0.35639	7	-4.46106e-19
													0.35863	6.99598	6.98351e-20			0.35863	6.99598	-2.98345e-19
													0.35392	6.99584	1.33047e-19			0.35392	6.99584	-5.569e-19
													0.35144	7	1.82896e-19			0.35144	7	-8.70998e-19
													0.34897	6.99561	2.13257e-19			0.34897	6.99561	-1.11617e-18
													0.34625	7	3.65498e-19			0.34625	7	-2.03696e-18
													0.34356	6.99539	5.84271e-19			0.34356	6.99539	-3.06208e-18
													0.34079	7	1.62457e-18			0.34079	7	-6.68279e-18
													0.33781	6.99514	2.73772e-18			0.33781	6.99514	-1.05603e-17
													0.33505	7	3.7839e-18			0.33505	7	-1.7241e-17
													0.33204	6.99512	3.14335e-18			0.33204	6.99512	-2.3724e-17
													0.32903	7	8.69269e-19			0.32903	7	-3.44978e-17
													0.32586	6.99487	6.42228e-18			0.32586	6.99487	-4.51393e-17
													0.32269	7	3.8146e-17			0.32269	7	-9.41148e-17
													0.31936	6.99461	5.86418e-17			0.31936	6.99461	-1.62743e-16
													0.31604	7	5.52067e-17			0.31604	7	-3.04011e-16
													0.31254	6.99434	4.47604e-17			0.31254	6.99434	-5.45741e-16
													0.30904	7	1.98288e-16			0.30904	7	-1.16743e-15
													0.30537	6.99405	8.23415e-16			0.30537	6.99405	-1.99195e-15
													0.30169	7	1.31123e-15			0.30169	7	-4.06669e-15
													0.29783	6.99375	-6.22095e-17			0.29783	6.99375	-6.47695e-15
													0.29397	7	-1.01719e-15			0.29397	7	-8.06635e-15
													0.28991	6.99343	6.67016e-15			0.28991	6.99343	-1.21413e-14
													0.28585	7	4.16145e-14			0.28585	7	-4.4275e-14
													0.28158	6.9931	4.59401e-14			0.28158	6.9931	-1.02873e-13
													0.27732	7	-6.7014e-15			0.27732	7	-2.52486e-13
													0.27284	6.99275	9.48787e-14			0.27284	6.99275	-4.81236e-13
													0.26836	7	3.5508e-13			0.26836	7	-7.61627e-13
													0.26365	6.99238	5.8213e-13			0.26365	6.99238	-1.15157e-12
													0.25894	7	4.72011e-12			0.25894	7	-2.589e-12
													0.25399	6.99199	7.44074e-12			0.25399	6.99199	-7.48839e-12
													0.24904	7	-4.1203e-12			0.24904	7	-3.14174e-11
													0.24384	6.99158	8.16742e-12			0.24384	6.99158	-8.55359e-11
													0.23864	7	2.19049e-10			0.23864	7	-1.22086e-10
													0.23321	6.99122	6.0876e-10			0.23321	6.99122	-1.56834e-10
													0.22779	7	9.76119e-10			0.22779	7	-2.87679e-10
													0.22224	6.9911	1.49185e-09			0.22224	6.9911	-2.89717e-10
													0.21674	7	4.77924e-09			0.21674	7	5.85674e-10
													0.21115	6.99103	1.06519e-08			0.21115	6.99103	2.59644e-09
													0.2056	7	1.49203e-08			0.2056	7	4.91282e-09
													0.2	6.99101	2.06061e-08			0.2	6.99101	8.03339e-09
													0.1944	7	5.42232e-08			0.1944	7	2.32662e-08
													0.18884	6.99103	1.23622e-07			0.18884	6.99103	5.19599e-08
													0.18326	7	1.86598e-07			0.18326	7	7.91869e-08
													0.17775	6.99111	2.59185e-07			0.17775	6.99111	1.22758e-07
													0.17221	7	5.00853e-07			0.17221	7	2.77681e-07
													0.16679	6.99122	1.15886e-06			0.16679	6.99122	4.88977e-07
													0.16136	7	1.94832e-06			0.16136	7	6.86485e-07
													0.15616	6.99158	2.51265e-06			0.15616	6.99158	1.05832e-06
													0.15096	7	3.67882e-06			0.15096	7	2.22384e-06
													0.14601	6.99199	7.58884e-06			0.14601	6.99199	3.83516e-06
													0.14106	7	1.30199e-05			0.14106	7	4.87126e-06
													0.13635	6.99238	1.6709e-05			0.13635	6.99238	5.98375e-06
													0.13164	7	2.08687e-05			0.13164	7	1.0487e-05
													0.12716	6.99275	3.6646e-05			0.12716	6.99275	1.97298e-05
													0.12268	7	6.24671e-05			0.12268	7	3.06579e-05
													0.11842	6.9931	9.3236e-05			0.11842	6.9931	3.94691e-05
													0.11415	7	0.000115151			0.11415	7	4.45824e-05
													0.11009	6.99343	0.000137806			0.11009	6.99343	5.784e-05
													0.10603	7	0.000192731			0.10603	7	8.52408e-05
													0.10217	6.99375	0.000307519			0.10217	6.99375	0.000135727
													0.09831	7	0.000471203			0.09831	7	0.000201735
													0.09463	6.99405	0.00073912			0.09463	6.99405	0.000305021
													0.09096	7	0.00106			0.09096	7	0.000422143
													0.08746	6.99434	0.00156			0.08746	6.99434	0.000596467
													0.08396	7	0.00209			0.08396	7	0.000773072
													0.08064	6.99461	0.00288			0.08064	6.99461	0.00103
													0.07731	7	0.00366			0.07731	7	0.00125
													0.07414	6.99487	0.0048			0.07414	6.99487	0.00157
													0.07097	7	0.0058			0.07097	7	0.00182
													0.06796	6.99512	0.00726			0.06796	6.99512	0.00216
													0.06495	7	0.00844			0.06495	7	0.0024
													0.06198	6.99531	0.0102			0.06198	6.99531	0.00272
													0.05921	7	0.0114			0.05921	7	0.0029
													0.05647	6.99572	0.01324			0.05647	6.99572	0.00315
													0.05375	7	0.01446			0.05375	7	0.00327
													0.05115	6.99573	0.01629			0.05115	6.99573	0.00342
													0.04856	7	0.01737			0.04856	7	0.00346
													0.04615	6.99577	0.01905			0.04615	6.99577	0.0035
													0.04361	7	0.01997			0.04361	7	0.00347
													0.04127	6.99605	0.02145			0.04127	6.99605	0.00341
													0.03891	7	0.02213			0.03891	7	0.00334
													0.03457	7	0.02376			0.03457	7	0.00311
													0.03673	6.99617	0.02331			0.03673	6.99617	0.0032
													0.03032	7	0.02497			0.03032	7	0.00282
													0.03227	6.99641	0.02471			0.03227	6.99641	0.00291
													0.02794	6.99692	0.02564			0.02794	6.99692	0.00258
													0.02627	7	0.02576			0.02627	7	0.0025
													0.02403	6.9972	0.02615			0.02403	6.9972	0.00226
													0.02244	7	0.02621			0.02244	7	0.00219
													0.02071	6.99733	0.02637			0.02071	6.99733	0.00199
													0.01884	7	0.02639			0.01884	7	0.00191
													0.01683	6.9971	0.02641			0.01683	6.9971	0.00169
													0.01439	7	0.02636			0.01439	7	0.00159
													0.0122	6.99701	0.02623			0.0122	6.99701	0.00139
													0.01009	7	0.02615			0.01009	7	0.00132
													0.00861	6.99743	0.026			0.00861	6.99743	0.0012
													0.00663	7	0.02591			0.00663	7	0.00115
													0.00402	7	0.02573			0.00402	7	0.00106
													0.00581	6.99785	0.02581			0.00581	6.99785	0.0011
													0.00229	7	0.02564			0.00229	7	0.00101
													0.00358	6.9981	0.02568			0.00358	6.9981	0.00103
													0.00119	7	0.0256			0.00119	7	0.000997854
													0.00218	6.99826	0.02562			0.00218	6.99826	0.001
													0.00113	-0.49733	-4.37241e-89			0.00113	-0.49733	-3.58575e-88
													0.0023	-0.49614	-7.03545e-89			0.0023	-0.49614	-5.84506e-88
													0.00116	-0.49465	-1.72728e-88			0.00116	-0.49465	-1.42218e-87
													0.00238	-0.49353	-2.77965e-88			0.00238	-0.49353	-2.31968e-87
													0.00118	-0.49198	-4.52113e-88			0.00118	-0.49198	-3.71706e-87
													0.39874	-0.49733	-1.20407e-104			0.39874	-0.49733	-9.50479e-104
													0.00244	-0.49084	-7.18447e-88			0.00244	-0.49084	-5.964e-87
													0.00121	-0.4893	-7.43038e-88			0.00121	-0.4893	-6.06e-87
													0.00247	-0.4882	-1.07522e-87			0.00247	-0.4882	-8.80668e-87
													0.00123	-0.48663	-3.35823e-88			0.00123	-0.48663	-2.58964e-87
													0.00372	-0.49491	-1.60855e-88			0.00372	-0.49491	-1.37661e-87
													0.004	-0.49219	-7.43872e-88			0.004	-0.49219	-6.32061e-87
													0.0052	-0.49566	-1.39675e-88			0.0052	-0.49566	-1.2388e-87
													0.39752	-0.49545	-1.81933e-104			0.39752	-0.49545	-1.41505e-103
													0.39875	-0.49465	-3.8851e-104			0.39875	-0.49465	-3.01827e-103
													0.39744	-0.49301	-3.79364e-104			0.39744	-0.49301	-2.8404e-103
													0.39875	-0.49198	-1.767e-103			0.39875	-0.49198	-1.41095e-102
													0.39747	-0.49059	-2.96534e-103			0.39747	-0.49059	-2.41258e-102
													0.39875	-0.4893	-7.45007e-103			0.39875	-0.4893	-6.07371e-102
													0.00256	-0.48555	-2.21556e-88			0.00256	-0.48555	-1.45763e-87
													0.00125	-0.48396	2.45014e-87			0.00125	-0.48396	2.04063e-86
													0.00256	-0.48299	4.19534e-87			0.00256	-0.48299	3.54417e-86
													0.00126	-0.48128	9.90594e-87			0.00126	-0.48128	8.12446e-86
													0.00411	-0.48956	-1.65921e-87			0.00411	-0.48956	-1.38868e-86
													0.00387	-0.48711	-1.75794e-87			0.00387	-0.48711	-1.43521e-86
													0.00594	-0.4908	-3.20208e-87			0.00594	-0.4908	-2.72143e-86
													0.00573	-0.49361	-1.08358e-87			0.00573	-0.49361	-9.36748e-87
													0.00786	-0.49508	-3.75995e-87			0.00786	-0.49508	-3.31478e-86
													0.39499	-0.49534	1.42804e-104			0.39499	-0.49534	1.3057e-103
													0.39606	-0.49375	5.79122e-104			0.39606	-0.49375	5.12436e-103
													0.39606	-0.49162	-2.14794e-104			0.39606	-0.49162	-1.51404e-103
													0.39738	-0.48799	-1.39933e-102			0.39738	-0.48799	-1.15894e-101
													0.39874	-0.48663	-2.04615e-102			0.39874	-0.48663	-1.68276e-101
													0.3957	-0.4892	-1.1188e-102			0.3957	-0.4892	-9.4607e-102
													0.3975	-0.48541	-3.4881e-102			0.3975	-0.48541	-2.89303e-101
													0.39874	-0.48396	-3.21055e-102			0.39874	-0.48396	-2.67297e-101
													0.00259	-0.48028	1.55851e-86			0.00259	-0.48028	1.29362e-85
													0.00127	-0.47861	2.28502e-86			0.00127	-0.47861	1.85401e-85
													0.00396	-0.48443	1.25144e-87			0.00396	-0.48443	1.16753e-86
													0.00433	-0.48166	1.50147e-86			0.00433	-0.48166	1.28455e-85
													0.00597	-0.48823	-4.11425e-87			0.00597	-0.48823	-3.40817e-86
													0.00608	-0.48562	2.16576e-87			0.00608	-0.48562	2.11963e-86
													0.00848	-0.48947	-1.49662e-86			0.00848	-0.48947	-1.25608e-85
													0.00895	-0.49218	-7.21448e-87			0.00895	-0.49218	-5.73388e-86
													0.01105	-0.49468	-8.68918e-86			0.01105	-0.49468	-7.55152e-85
													0.39221	-0.4948	3.07018e-102			0.39221	-0.4948	2.663e-101
													0.3939	-0.49293	8.18121e-104			0.3939	-0.49293	6.40298e-103
													0.39349	-0.49046	-1.75037e-102			0.39349	-0.49046	-1.5128e-101
													0.39562	-0.4866	-4.60172e-102			0.39562	-0.4866	-3.87472e-101
													0.39356	-0.48782	-1.00179e-101			0.39356	-0.48782	-8.55281e-101
													0.39581	-0.48367	-9.62894e-102			0.39581	-0.48367	-8.02456e-101
													0.39755	-0.48271	-4.96779e-102			0.39755	-0.48271	-4.14473e-101
													0.39873	-0.48128	5.47059e-103			0.39873	-0.48128	2.56508e-102
													0.39747	-0.4802	8.91145e-103			0.39747	-0.4802	5.5424e-102
													0.39873	-0.47861	2.41304e-101			0.39873	-0.47861	1.90477e-100
													0.00269	-0.47748	3.46848e-86			0.00269	-0.47748	2.84288e-85
													0.00127	-0.47594	3.68175e-86			0.00127	-0.47594	2.94417e-85
													0.00272	-0.4747	5.08044e-86			0.00272	-0.4747	4.08486e-85
													0.00128	-0.47326	3.72251e-86			0.00128	-0.47326	2.87431e-85
													0.00256	-0.47202	3.62934e-86			0.00256	-0.47202	2.72464e-85
													0.00128	-0.47059	-3.72825e-87			0.00128	-0.47059	-6.1842e-86
													0.00447	-0.47884	4.32091e-86			0.00447	-0.47884	3.63221e-85
													0.00631	-0.483	2.92632e-86			0.00631	-0.483	2.54218e-85
													0.00635	-0.48025	8.06363e-86			0.00635	-0.48025	6.871e-85
													0.00892	-0.48718	3.56552e-86			0.00892	-0.48718	3.17224e-85
													0.00907	-0.48413	2.02042e-85			0.00907	-0.48413	1.75247e-84
													0.01152	-0.48929	3.74041e-85			0.01152	-0.48929	3.29386e-84
													0.01309	-0.49156	6.25759e-85			0.01309	-0.49156	5.53896e-84
													0.01482	-0.49426	-3.42979e-85			0.01482	-0.49426	-2.82092e-84
													0.38893	-0.4942	3.2165e-101			0.38893	-0.4942	2.8179e-100
													0.39062	-0.4916	-4.97165e-101			0.39062	-0.4916	-4.31501e-100
													0.39129	-0.48887	-3.74221e-101			0.39129	-0.48887	-3.21251e-100
													0.39336	-0.48515	-2.51306e-101			0.39336	-0.48515	-2.11925e-100
													0.39188	-0.48666	-4.96794e-101			0.39188	-0.48666	-4.22731e-100
													0.39315	-0.48281	-3.12127e-101			0.39315	-0.48281	-2.58861e-100
													0.3958	-0.48174	-1.10581e-101			0.3958	-0.48174	-9.15092e-101
													0.39755	-0.47758	4.10195e-101			0.39755	-0.47758	3.31984e-100
													0.39872	-0.47594	9.38259e-101			0.39872	-0.47594	7.43091e-100
													0.39591	-0.47922	1.1675e-102			0.39591	-0.47922	1.03214e-101
													0.00253	-0.46932	-4.69166e-86			0.00253	-0.46932	-4.34091e-85
													0.00128	-0.46791	-1.14367e-85			0.00128	-0.46791	-9.75348e-85
													0.00253	-0.46671	-2.15563e-85			0.00253	-0.46671	-1.82963e-84
													0.00128	-0.46524	-2.81803e-85			0.00128	-0.46524	-2.3208e-84
													0.00258	-0.46404	-4.27125e-85			0.00258	-0.46404	-3.52343e-84
													0.00128	-0.46257	-4.16951e-85			0.00128	-0.46257	-3.3314e-84
													0.0027	-0.46145	-5.50278e-85			0.0027	-0.46145	-4.39288e-84
													0.00128	-0.45989	-3.20379e-85			0.00128	-0.45989	-2.33763e-84
													0.00259	-0.4587	-2.34168e-85			0.00259	-0.4587	-1.46375e-84
													0.00128	-0.45722	3.79015e-85			0.00128	-0.45722	3.72805e-84
													0.0043	-0.47625	6.67201e-86			0.0043	-0.47625	5.50994e-85
													0.00419	-0.47327	6.92754e-86			0.00419	-0.47327	5.50301e-85
													0.00418	-0.4706	-1.14133e-86			0.00418	-0.4706	-1.56444e-85
													0.00652	-0.4771	1.47745e-85			0.00652	-0.4771	1.23345e-84
													0.00881	-0.48147	3.00038e-85			0.00881	-0.48147	2.56128e-84
													0.00922	-0.47844	4.27438e-85			0.00922	-0.47844	3.54783e-84
													0.01213	-0.48577	2.00614e-84			0.01213	-0.48577	1.73678e-83
													0.01203	-0.48272	1.40823e-84			0.01203	-0.48272	1.17649e-83
													0.01467	-0.48832	1.4985e-83			0.01467	-0.48832	1.30097e-82
													0.01682	-0.49091	3.30108e-83			0.01682	-0.49091	2.87049e-82
													0.01857	-0.49431	3.25007e-83			0.01857	-0.49431	2.84619e-82
													0.38528	-0.49403	-7.26178e-100			0.38528	-0.49403	-6.24904e-99
													0.38692	-0.49121	-1.76471e-99			0.38692	-0.49121	-1.52686e-98
													0.38841	-0.48881	-5.16227e-100			0.38841	-0.48881	-4.40351e-99
													0.38979	-0.48702	-2.5325e-100			0.38979	-0.48702	-2.1576e-99
													0.3903	-0.48454	-5.89214e-101			0.3903	-0.48454	-4.71173e-100
													0.39025	-0.48176	2.58469e-100			0.39025	-0.48176	2.23513e-99
													0.39335	-0.4804	-2.98469e-101			0.39335	-0.4804	-2.47982e-100
													0.39754	-0.47484	1.63451e-100			0.39754	-0.47484	1.32288e-99
													0.39872	-0.47326	1.8839e-100			0.39872	-0.47326	1.44319e-99
													0.39576	-0.4765	1.20305e-100			0.39576	-0.4765	1.01002e-99
													0.39369	-0.47774	2.75103e-100			0.39369	-0.47774	2.36409e-99
													0.00419	-0.46774	-2.64107e-85			0.00419	-0.46774	-2.29874e-84
													0.00428	-0.46556	-5.30556e-85			0.00428	-0.46556	-4.49883e-84
													0.00426	-0.46044	-7.44951e-85			0.00426	-0.46044	-5.83301e-84
													0.00421	-0.46307	-7.36413e-85			0.00421	-0.46307	-6.08127e-84
													0.00274	-0.45607	1.12526e-84			0.00274	-0.45607	1.03074e-83
													0.00129	-0.45455	1.92899e-84			0.00129	-0.45455	1.68186e-83
													0.00263	-0.4533	3.45109e-84			0.00263	-0.4533	2.99972e-83
													0.00129	-0.45187	3.31586e-84			0.00129	-0.45187	2.81301e-83
													0.00432	-0.45764	2.74076e-85			0.00432	-0.45764	3.34789e-84
													0.00645	-0.47436	1.30539e-85			0.00645	-0.47436	1.04567e-84
													0.00653	-0.47158	-1.5013e-85			0.00653	-0.47158	-1.4107e-84
													0.0065	-0.4692	-6.91716e-85			0.0065	-0.4692	-6.05214e-84
													0.0093	-0.47548	-9.0176e-86			0.0093	-0.47548	-1.08124e-84
													0.0119	-0.47985	3.46023e-87			0.0119	-0.47985	-7.65765e-85
													0.01216	-0.47691	-5.67983e-84			0.01216	-0.47691	-5.05785e-83
													0.01426	-0.48158	-8.92471e-84			0.01426	-0.48158	-8.14033e-83
													0.01522	-0.48445	-4.78894e-83			0.01522	-0.48445	-4.22985e-82
													0.0178	-0.48728	-1.80528e-83			0.0178	-0.48728	-1.81947e-82
													0.0201	-0.49051	2.18331e-82			0.0201	-0.49051	1.84045e-81
													0.02208	-0.49391	4.10385e-82			0.02208	-0.49391	3.52293e-81
													0.39744	-0.47217	2.74704e-100			0.39744	-0.47217	2.14032e-99
													0.39872	-0.47059	1.28836e-100			0.39872	-0.47059	6.758e-100
													0.39748	-0.46953	-1.50296e-100			0.39748	-0.46953	-1.76303e-99
													0.39872	-0.46791	1.02161e-100			0.39872	-0.46791	-3.63347e-100
													0.39751	-0.46669	-1.14462e-99			0.39751	-0.46669	-1.10705e-98
													0.39872	-0.46524	3.83848e-99			0.39872	-0.46524	2.82331e-98
													0.39751	-0.46393	4.9068e-99			0.39751	-0.46393	3.68498e-98
													0.39872	-0.46257	2.68135e-98			0.39872	-0.46257	2.11343e-97
													0.38153	-0.49388	9.55724e-99			0.38153	-0.49388	7.95524e-98
													0.38363	-0.49089	-2.70734e-99			0.38363	-0.49089	-2.43095e-98
													0.38538	-0.48786	1.71621e-98			0.38538	-0.48786	1.49478e-97
													0.38754	-0.48581	2.02114e-99			0.38754	-0.48581	1.75907e-98
													0.38764	-0.48307	5.48091e-99			0.38764	-0.48307	4.71831e-98
													0.38806	-0.48	1.46242e-98			0.38806	-0.48	1.25555e-97
													0.39061	-0.47882	1.99663e-99			0.39061	-0.47882	1.7154e-98
													0.39583	-0.47351	4.98345e-100			0.39583	-0.47351	4.14439e-99
													0.39355	-0.47524	1.31432e-99			0.39355	-0.47524	1.1202e-98
													0.39078	-0.47623	9.08689e-99			0.39078	-0.47623	7.79609e-98
													0.39744	-0.46115	4.66744e-98			0.39744	-0.46115	3.766e-97
													0.39872	-0.45989	1.09645e-97			0.39872	-0.45989	8.75507e-97
													0.00664	-0.46636	-1.47922e-84			0.00664	-0.46636	-1.25868e-83
													0.00657	-0.46423	-1.55999e-84			0.00657	-0.46423	-1.29739e-83
													0.00682	-0.45878	2.5827e-84			0.00682	-0.45878	2.47204e-83
													0.00645	-0.4617	-1.62792e-84			0.00645	-0.4617	-1.29735e-83
													0.0026	-0.45049	2.51847e-84			0.0026	-0.45049	2.18244e-83
													0.00129	-0.4492	4.9923e-84			0.00129	-0.4492	4.0517e-83
													0.00274	-0.44785	-1.44316e-84			0.00274	-0.44785	-1.20814e-83
													0.00129	-0.44652	2.64622e-83			0.00129	-0.44652	2.13105e-82
													0.00434	-0.45499	4.58489e-84			0.00434	-0.45499	4.04816e-83
													0.00432	-0.45212	6.59601e-84			0.00432	-0.45212	5.75892e-83
													0.00653	-0.4563	1.36836e-83			0.00653	-0.4563	1.20494e-82
													0.00922	-0.47299	-1.43596e-84			0.00922	-0.47299	-1.27185e-83
													0.00906	-0.46768	-4.39758e-84			0.00906	-0.46768	-3.71556e-83
													0.00949	-0.47048	-6.17539e-84			0.00949	-0.47048	-5.3709e-83
													0.01211	-0.4743	-1.91751e-83			0.01211	-0.4743	-1.67809e-82
													0.01476	-0.47888	-4.23667e-83			0.01476	-0.47888	-3.72575e-82
													0.01503	-0.4759	-1.82649e-82			0.01503	-0.4759	-1.58607e-81
													0.01679	-0.48117	-4.31894e-82			0.01679	-0.48117	-3.76866e-81
													0.01894	-0.48395	-1.99149e-81			0.01894	-0.48395	-1.73961e-80
													0.02124	-0.48677	-7.01834e-81			0.02124	-0.48677	-6.14317e-80
													0.02368	-0.49004	-9.23008e-81			0.02368	-0.49004	-8.14705e-80
													0.02604	-0.49329	-6.69402e-81			0.02604	-0.49329	-5.98373e-80
													0.39567	-0.47106	3.21243e-100			0.39567	-0.47106	2.42464e-99
													0.39553	-0.46807	-3.66573e-99			0.39553	-0.46807	-3.17906e-98
													0.39552	-0.4652	-9.44135e-99			0.39552	-0.4652	-8.00658e-98
													0.39574	-0.46229	1.34117e-98			0.39574	-0.46229	1.13826e-97
													0.378	-0.49387	1.51333e-96			0.378	-0.49387	1.30004e-95
													0.3803	-0.49052	8.5239e-97			0.3803	-0.49052	7.3503e-96
													0.3824	-0.48716	8.08636e-97			0.3824	-0.48716	6.9965e-96
													0.38454	-0.48438	1.31251e-97			0.38454	-0.48438	1.1273e-96
													0.38557	-0.48149	1.03723e-97			0.38557	-0.48149	8.92634e-97
													0.38548	-0.47879	5.65585e-98			0.38548	-0.47879	4.6679e-97
													0.388	-0.47718	6.33698e-98			0.388	-0.47718	5.46118e-97
													0.39344	-0.4724	1.42726e-99			0.39344	-0.4724	1.16396e-98
													0.39086	-0.47367	-1.10338e-98			0.39086	-0.47367	-9.86696e-98
													0.38797	-0.47458	-4.59442e-98			0.38797	-0.47458	-4.18708e-97
													0.39728	-0.45856	1.88367e-97			0.39728	-0.45856	1.53329e-96
													0.39872	-0.45722	3.24922e-97			0.39872	-0.45722	2.59996e-96
													0.39742	-0.45598	5.30752e-97			0.39742	-0.45598	4.30667e-96
													0.39872	-0.45455	7.16158e-97			0.39872	-0.45455	5.70988e-96
													0.39742	-0.45317	1.15325e-96			0.39742	-0.45317	9.29449e-96
													0.39872	-0.45187	1.06974e-96			0.39872	-0.45187	8.40492e-96
													0.3974	-0.45044	1.45778e-96			0.3974	-0.45044	1.14552e-95
													0.39872	-0.4492	5.01644e-97			0.39872	-0.4492	3.40763e-96
													0.39568	-0.45977	1.29365e-97			0.39568	-0.45977	1.08486e-96
													0.39725	-0.44787	7.04928e-98			0.39725	-0.44787	-6.27683e-97
													0.39872	-0.44652	-2.84999e-96			0.39872	-0.44652	-2.43824e-95
													0.00256	-0.4452	4.20148e-83			0.00256	-0.4452	3.46127e-82
													0.00129	-0.44385	1.29064e-82			0.00129	-0.44385	1.04464e-81
													0.00258	-0.44252	2.28523e-82			0.00258	-0.44252	1.88049e-81
													0.00129	-0.44118	4.05316e-82			0.00129	-0.44118	3.27518e-81
													0.00263	-0.43722	1.47526e-81			0.00263	-0.43722	1.20166e-80
													0.00129	-0.43583	1.83592e-81			0.00129	-0.43583	1.47114e-80
													0.00129	-0.4385	9.5533e-82			0.00129	-0.4385	7.6899e-81
													0.00257	-0.43994	6.40351e-82			0.00257	-0.43994	5.23915e-81
													0.00949	-0.46508	-2.07815e-84			0.00949	-0.46508	-1.52086e-83
													0.00956	-0.45708	1.36259e-82			0.00956	-0.45708	1.19033e-81
													0.00916	-0.46245	1.27673e-83			0.00916	-0.46245	1.14692e-82
													0.0095	-0.45981	-6.38716e-84			0.0095	-0.45981	-4.40829e-83
													0.00438	-0.44663	-2.30285e-83			0.00438	-0.44663	-1.8388e-82
													0.00436	-0.44904	-1.76893e-83			0.00436	-0.44904	-1.46251e-82
													0.00663	-0.45336	2.02208e-83			0.00663	-0.45336	1.75844e-82
													0.0069	-0.45042	-8.89712e-83			0.0069	-0.45042	-7.5085e-82
													0.0093	-0.45462	-2.91662e-82			0.0093	-0.45462	-2.50609e-81
													0.0119	-0.46663	2.99334e-83			0.0119	-0.46663	2.70031e-82
													0.01228	-0.47201	-1.78455e-83			0.01228	-0.47201	-1.52448e-82
													0.01181	-0.46941	8.04673e-85			0.01181	-0.46941	1.76406e-83
													0.0149	-0.47322	2.46081e-83			0.0149	-0.47322	2.23658e-82
													0.01752	-0.47786	-1.49247e-82			0.01752	-0.47786	-1.21838e-81
													0.01784	-0.47492	-3.59002e-81			0.01784	-0.47492	-3.10234e-80
													0.01995	-0.48007	-6.53501e-81			0.01995	-0.48007	-5.63566e-80
													0.02245	-0.48308	-4.26924e-80			0.02245	-0.48308	-3.70017e-79
													0.02511	-0.4861	-1.85156e-79			0.02511	-0.4861	-1.61122e-78
													0.02762	-0.48945	-3.51343e-79			0.02762	-0.48945	-3.07139e-78
													0.02998	-0.49311	-3.9388e-79			0.02998	-0.49311	-3.45276e-78
													0.39338	-0.46959	-6.42786e-99			0.39338	-0.46959	-5.63001e-98
													0.39341	-0.46653	-3.76544e-98			0.39341	-0.46653	-3.20707e-97
													0.39344	-0.46371	-2.39689e-99			0.39344	-0.46371	-3.68889e-99
													0.39338	-0.46116	2.12897e-97			0.39338	-0.46116	1.84028e-96
													0.37434	-0.49349	3.28019e-95			0.37434	-0.49349	2.8517e-94
													0.37669	-0.4902	1.46018e-95			0.37669	-0.4902	1.26779e-94
													0.37904	-0.48679	7.61654e-96			0.37904	-0.48679	6.6069e-95
													0.38135	-0.48395	-2.57602e-96			0.38135	-0.48395	-2.2563e-95
													0.38326	-0.48099	-6.36924e-98			0.38326	-0.48099	-6.1181e-97
													0.3827	-0.47794	-9.22489e-96			0.3827	-0.47794	-8.07479e-95
													0.38536	-0.47597	-3.24371e-97			0.38536	-0.47597	-2.87834e-96
													0.39076	-0.47084	-2.89253e-98			0.39076	-0.47084	-2.51286e-97
													0.38802	-0.47207	-1.12302e-96			0.38802	-0.47207	-9.76233e-96
													0.38521	-0.47344	-1.0432e-95			0.38521	-0.47344	-9.09149e-95
													0.39727	-0.44531	-5.55878e-96			0.39727	-0.44531	-4.77915e-95
													0.39872	-0.44385	-1.20669e-95			0.39872	-0.44385	-9.96014e-95
													0.39571	-0.45734	4.8308e-97			0.39571	-0.45734	4.02198e-96
													0.39572	-0.45445	1.41832e-96			0.39572	-0.45445	1.17151e-95
													0.39581	-0.45199	2.36588e-96			0.39581	-0.45199	1.93007e-95
													0.39576	-0.44904	1.7428e-96			0.39576	-0.44904	1.3057e-95
													0.39346	-0.45872	9.74038e-97			0.39346	-0.45872	8.26935e-96
													0.39565	-0.4467	-2.72548e-96			0.39565	-0.4467	-2.56827e-95
													0.39731	-0.44265	-1.95893e-95			0.39731	-0.44265	-1.63532e-94
													0.39872	-0.44118	-3.15176e-95			0.39872	-0.44118	-2.56488e-94
													0.39725	-0.43981	-4.97498e-95			0.39725	-0.43981	-4.09608e-94
													0.39872	-0.4385	-6.74357e-95			0.39872	-0.4385	-5.42971e-94
													0.39733	-0.43709	-1.01251e-94			0.39733	-0.43709	-8.23427e-94
													0.39872	-0.43583	-1.28558e-94			0.39872	-0.43583	-1.02509e-93
													0.3973	-0.43439	-1.87675e-94			0.3973	-0.43439	-1.511e-93
													0.39872	-0.43316	-2.2496e-94			0.39872	-0.43316	-1.77706e-93
													0.00259	-0.43454	2.79442e-81			0.00259	-0.43454	2.26218e-80
													0.00129	-0.43316	2.56136e-81			0.00129	-0.43316	2.03109e-80
													0.00258	-0.43182	3.57284e-81			0.00258	-0.43182	2.83977e-80
													0.00129	-0.43048	6.79773e-82			0.00129	-0.43048	4.50774e-81
													0.00441	-0.43568	3.61286e-81			0.00441	-0.43568	2.99351e-80
													0.00446	-0.44356	2.01003e-82			0.00446	-0.44356	1.71892e-81
													0.00427	-0.44098	6.53341e-82			0.00427	-0.44098	5.48535e-81
													0.00455	-0.43841	1.67013e-81			0.00455	-0.43841	1.39425e-80
													0.01197	-0.45582	1.87743e-81			0.01197	-0.45582	1.62073e-80
													0.01203	-0.46364	-1.08683e-82			0.01203	-0.46364	-9.04021e-82
													0.01227	-0.45878	2.65081e-83			0.01227	-0.45878	3.5645e-82
													0.01236	-0.46111	6.47149e-82			0.01236	-0.46111	5.63339e-81
													0.00694	-0.44511	5.05058e-82			0.00694	-0.44511	4.41084e-81
													0.00694	-0.44781	-1.66085e-82			0.00694	-0.44781	-1.36852e-81
													0.0094	-0.45198	7.93833e-83			0.0094	-0.45198	7.22937e-82
													0.00978	-0.44904	-6.38143e-82			0.00978	-0.44904	-5.20196e-81
													0.01235	-0.45302	-1.7131e-80			0.01235	-0.45302	-1.4752e-79
													0.01412	-0.46794	5.02801e-82			0.01412	-0.46794	4.434e-81
													0.0145	-0.46552	3.24386e-82			0.0145	-0.46552	2.94515e-81
													0.01543	-0.47037	1.93457e-81			0.01543	-0.47037	1.70814e-80
													0.01784	-0.47199	1.4647e-80			0.01784	-0.47199	1.27841e-79
													0.02071	-0.47663	3.0208e-80			0.02071	-0.47663	2.6573e-79
													0.02065	-0.47389	6.58565e-83			0.02065	-0.47389	4.74174e-81
													0.02336	-0.4788	1.63884e-80			0.02336	-0.4788	1.61743e-79
													0.02623	-0.48177	-3.74679e-79			0.02623	-0.48177	-3.17617e-78
													0.02907	-0.48538	-2.81727e-78			0.02907	-0.48538	-2.43375e-77
													0.03171	-0.48913	-8.22095e-78			0.03171	-0.48913	-7.17256e-77
													0.03414	-0.49287	-8.60148e-78			0.03414	-0.49287	-7.49139e-77
													0.39081	-0.46817	-2.96436e-97			0.39081	-0.46817	-2.54859e-96
													0.39078	-0.46536	4.5816e-97			0.39078	-0.46536	4.04323e-96
													0.3908	-0.4626	5.15337e-97			0.3908	-0.4626	4.43397e-96
													0.39069	-0.45996	7.71473e-96			0.39069	-0.45996	6.59287e-95
													0.37018	-0.49325	3.06701e-94			0.37018	-0.49325	2.69377e-93
													0.37275	-0.48959	8.55036e-95			0.37275	-0.48959	8.06603e-94
													0.3754	-0.48622	-1.20973e-94			0.3754	-0.48622	-1.03833e-93
													0.3781	-0.48318	-2.3497e-94			0.3781	-0.48318	-2.03812e-93
													0.38048	-0.48041	-3.90272e-95			0.38048	-0.48041	-3.39394e-94
													0.37993	-0.47691	-1.47173e-94			0.37993	-0.47691	-1.28499e-93
													0.38272	-0.47486	-1.31242e-95			0.38272	-0.47486	-1.13301e-94
													0.3879	-0.4693	4.0997e-96			0.3879	-0.4693	3.58722e-95
													0.38521	-0.47074	3.30008e-96			0.38521	-0.47074	3.09029e-95
													0.38285	-0.47235	-3.81707e-95			0.38285	-0.47235	-3.24596e-94
													0.3955	-0.444	-1.83292e-95			0.3955	-0.444	-1.58367e-94
													0.3933	-0.45586	3.5123e-96			0.3933	-0.45586	2.95477e-95
													0.39338	-0.45326	6.25071e-96			0.39338	-0.45326	5.20131e-95
													0.39349	-0.45041	3.08443e-96			0.39349	-0.45041	2.28555e-95
													0.39337	-0.448	-6.91209e-96			0.39337	-0.448	-6.47918e-95
													0.39062	-0.45751	1.37189e-95			0.39062	-0.45751	1.1597e-94
													0.39349	-0.44527	-3.99168e-95			0.39349	-0.44527	-3.48406e-94
													0.3957	-0.44111	-4.8236e-95			0.3957	-0.44111	-4.07712e-94
													0.39574	-0.43835	-1.02294e-94			0.39574	-0.43835	-8.53141e-94
													0.39578	-0.43572	-1.89448e-94			0.39578	-0.43572	-1.56153e-93
													0.39732	-0.43163	-3.22551e-94			0.39732	-0.43163	-2.57011e-93
													0.39872	-0.43048	-3.63647e-94			0.39872	-0.43048	-2.84591e-93
													0.39574	-0.43284	-3.47607e-94			0.39574	-0.43284	-2.83319e-93
													0.39734	-0.42911	-4.89378e-94			0.39734	-0.42911	-3.86213e-93
													0.39872	-0.42781	-5.38755e-94			0.39872	-0.42781	-4.17406e-93
													0.39733	-0.42655	-6.85359e-94			0.39733	-0.42655	-5.3514e-93
													0.39872	-0.42513	-7.19626e-94			0.39872	-0.42513	-5.50695e-93
													0.39752	-0.42403	-8.42931e-94			0.39752	-0.42403	-6.47972e-93
													0.39871	-0.42246	-8.39148e-94			0.39871	-0.42246	-6.307e-93
													0.00261	-0.41582	-7.75988e-79			0.00261	-0.41582	-6.20586e-78
													0.00128	-0.41444	-9.98101e-79			0.00128	-0.41444	-7.85238e-78
													0.00128	-0.41711	-5.46697e-79			0.00128	-0.41711	-4.32617e-78
													0.00274	-0.41841	-4.18648e-79			0.00274	-0.41841	-3.37582e-78
													0.00128	-0.41979	-2.73124e-79			0.00128	-0.41979	-2.17501e-78
													0.00269	-0.42115	-1.87926e-79			0.00269	-0.42115	-1.52636e-78
													0.00128	-0.42246	-1.19962e-79			0.00128	-0.42246	-9.62143e-79
													0.00259	-0.42911	-7.25247e-82			0.00259	-0.42911	-8.02451e-81
													0.00129	-0.42781	-1.02824e-80			0.00129	-0.42781	-8.47475e-80
													0.00272	-0.42382	-7.26509e-80			0.00272	-0.42382	-5.96408e-79
													0.00129	-0.42513	-4.32809e-80			0.00129	-0.42513	-3.50345e-79
													0.00272	-0.42643	-2.0293e-80			0.00272	-0.42643	-1.69729e-79
													0.00437	-0.43291	6.50428e-81			0.00437	-0.43291	5.31476e-80
													0.00433	-0.43037	5.4706e-81			0.00433	-0.43037	4.22322e-80
													0.00668	-0.43455	1.54592e-80			0.00668	-0.43455	1.29039e-79
													0.00682	-0.43708	8.14976e-81			0.00682	-0.43708	6.87789e-80
													0.00706	-0.44233	2.10049e-81			0.00706	-0.44233	1.7933e-80
													0.00662	-0.43955	3.4839e-81			0.00662	-0.43955	2.95226e-80
													0.01435	-0.45718	1.08388e-80			0.01435	-0.45718	9.34798e-80
													0.01466	-0.45467	9.38127e-82			0.01466	-0.45467	7.85341e-81
													0.01515	-0.4625	-3.04087e-81			0.01515	-0.4625	-2.57984e-80
													0.01548	-0.45967	3.64603e-80			0.01548	-0.45967	3.14348e-79
													0.00974	-0.4438	1.19267e-80			0.00974	-0.4438	1.02136e-79
													0.00963	-0.44633	6.19359e-81			0.00963	-0.44633	5.35924e-80
													0.01223	-0.45038	5.95269e-80			0.01223	-0.45038	5.14687e-79
													0.01245	-0.44764	3.7933e-80			0.01245	-0.44764	3.30736e-79
													0.01527	-0.45177	-2.5039e-79			0.01527	-0.45177	-2.15466e-78
													0.017	-0.46705	1.37235e-81			0.017	-0.46705	1.18675e-80
													0.01743	-0.4642	7.78334e-82			0.01743	-0.4642	1.00859e-80
													0.01918	-0.46912	1.28718e-80			0.01918	-0.46912	1.17261e-79
													0.02164	-0.47128	3.41852e-79			0.02164	-0.47128	2.98039e-78
													0.02407	-0.47447	1.39881e-78			0.02407	-0.47447	1.22449e-77
													0.02717	-0.47736	4.94607e-78			0.02717	-0.47736	4.35786e-77
													0.03025	-0.48088	1.03197e-77			0.03025	-0.48088	9.2271e-77
													0.03332	-0.48475	-3.56344e-77			0.03332	-0.48475	-3.06877e-76
													0.03603	-0.4887	-1.66161e-76			0.03603	-0.4887	-1.4476e-75
													0.03864	-0.49252	-8.97428e-77			0.03864	-0.49252	-7.77412e-76
													0.00253	-0.41044	-2.28825e-78			0.00253	-0.41044	-1.80756e-77
													0.00129	-0.40909	-2.75716e-78			0.00129	-0.40909	-2.14702e-77
													0.00128	-0.41176	-1.70353e-78			0.00128	-0.41176	-1.33309e-77
													0.00253	-0.41313	-1.37107e-78			0.00253	-0.41313	-1.08891e-77
													0.39743	-0.42122	-9.24432e-94			0.39743	-0.42122	-6.94211e-93
													0.39871	-0.41979	-7.76919e-94			0.39871	-0.41979	-5.62802e-93
													0.39744	-0.4185	-7.20583e-94			0.39744	-0.4185	-5.08376e-93
													0.39871	-0.41711	-2.90878e-94			0.39871	-0.41711	-1.57579e-93
													0.39749	-0.41561	2.08184e-94			0.39749	-0.41561	2.599e-93
													0.39871	-0.41444	1.1625e-93			0.39871	-0.41444	1.01136e-92
													0.39727	-0.41302	2.53629e-93			0.39727	-0.41302	2.15134e-92
													0.39871	-0.41176	4.71787e-93			0.39871	-0.41176	3.83207e-92
													0.36587	-0.49288	-3.96874e-92			0.36587	-0.49288	-3.46119e-91
													0.38801	-0.46648	-7.37577e-96			0.38801	-0.46648	-6.38658e-95
													0.38794	-0.46381	4.84056e-95			0.38794	-0.46381	4.18441e-94
													0.38781	-0.46113	2.32937e-95			0.38781	-0.46113	1.94807e-94
													0.38773	-0.45859	1.26033e-94			0.38773	-0.45859	1.06817e-93
													0.36847	-0.48909	2.01716e-93			0.36847	-0.48909	2.0197e-92
													0.37142	-0.48534	-3.88079e-93			0.37142	-0.48534	-3.2971e-92
													0.37421	-0.48207	-6.83194e-93			0.37421	-0.48207	-5.93374e-92
													0.37719	-0.47937	-3.77548e-94			0.37719	-0.47937	-3.26524e-93
													0.37672	-0.47573	2.62326e-93			0.37672	-0.47573	2.30941e-92
													0.38007	-0.47335	1.86382e-93			0.38007	-0.47335	1.64146e-92
													0.38488	-0.46779	2.18434e-94			0.38488	-0.46779	1.90513e-93
													0.38187	-0.46964	1.22963e-93			0.38187	-0.46964	1.07484e-92
													0.39355	-0.44297	-8.14733e-95			0.39355	-0.44297	-7.01588e-94
													0.3906	-0.45487	2.28764e-95			0.3906	-0.45487	1.90637e-94
													0.39061	-0.4518	-9.18146e-96			0.39061	-0.4518	-9.25888e-95
													0.39044	-0.44916	-1.11656e-94			0.39044	-0.44916	-9.84382e-94
													0.39069	-0.44659	-2.3066e-94			0.39069	-0.44659	-2.00623e-93
													0.38774	-0.4558	2.88155e-95			0.38774	-0.4558	2.1018e-94
													0.39046	-0.44375	-5.53453e-94			0.39046	-0.44375	-4.769e-93
													0.39342	-0.44008	-1.89369e-94			0.39342	-0.44008	-1.6116e-93
													0.39355	-0.43709	-3.52609e-94			0.39355	-0.43709	-2.96187e-93
													0.39339	-0.43426	-6.6853e-94			0.39339	-0.43426	-5.55098e-93
													0.39588	-0.42993	-5.60768e-94			0.39588	-0.42993	-4.51274e-93
													0.39359	-0.43148	-9.90214e-94			0.39359	-0.43148	-8.13108e-93
													0.39546	-0.42782	-8.29582e-94			0.39546	-0.42782	-6.6427e-93
													0.39586	-0.42515	-9.86069e-94			0.39586	-0.42515	-7.75976e-93
													0.39576	-0.42251	-1.11229e-93			0.39576	-0.42251	-8.57653e-93
													0.00453	-0.41435	-1.57965e-78			0.00453	-0.41435	-1.28823e-77
													0.00432	-0.41686	-8.59469e-79			0.00432	-0.41686	-7.03807e-78
													0.00427	-0.41971	-4.10604e-79			0.00427	-0.41971	-3.38909e-78
													0.00433	-0.42273	-1.57756e-79			0.00433	-0.42273	-1.31854e-78
													0.00425	-0.42766	-9.91843e-81			0.00425	-0.42766	-8.95533e-80
													0.00422	-0.42504	-5.89083e-80			0.00422	-0.42504	-4.99456e-79
													0.00662	-0.43143	1.18864e-80			0.00662	-0.43143	9.1497e-80
													0.00656	-0.42891	-2.22304e-80			0.00656	-0.42891	-2.05681e-79
													0.0092	-0.43297	4.32607e-81			0.0092	-0.43297	-5.82465e-82
													0.0094	-0.43571	6.51465e-80			0.0094	-0.43571	5.43914e-79
													0.00952	-0.43822	4.75733e-80			0.00952	-0.43822	4.06614e-79
													0.00932	-0.44091	1.26361e-80			0.00932	-0.44091	1.07698e-79
													0.01185	-0.43424	-6.00948e-79			0.01185	-0.43424	-5.3614e-78
													0.01712	-0.45651	1.42428e-79			0.01712	-0.45651	1.22242e-78
													0.01768	-0.45337	-2.05087e-79			0.01768	-0.45337	-1.76665e-78
													0.01826	-0.46134	2.17975e-80			0.01826	-0.46134	1.85113e-79
													0.01907	-0.45834	9.13072e-79			0.01907	-0.45834	7.8546e-78
													0.01227	-0.44256	1.21138e-79			0.01227	-0.44256	1.03567e-78
													0.01223	-0.44498	-3.33131e-80			0.01223	-0.44498	-2.87044e-79
													0.01467	-0.44622	1.14529e-78			0.01467	-0.44622	9.82105e-78
													0.01553	-0.44881	3.05637e-78			0.01553	-0.44881	2.63697e-77
													0.01802	-0.45088	-1.59891e-79			0.01802	-0.45088	-1.29807e-78
													0.02046	-0.46584	1.15308e-79			0.02046	-0.46584	9.646e-79
													0.02085	-0.46319	7.97007e-80			0.02085	-0.46319	7.16741e-79
													0.02282	-0.468	2.10461e-79			0.02282	-0.468	1.9154e-78
													0.02545	-0.4705	4.56834e-78			0.02545	-0.4705	3.98028e-77
													0.02822	-0.47317	4.24795e-77			0.02822	-0.47317	3.70768e-76
													0.03131	-0.47632	1.68319e-76			0.03131	-0.47632	1.47731e-75
													0.03453	-0.47985	4.81923e-76			0.03453	-0.47985	4.23655e-75
													0.03769	-0.484	-7.38938e-76			0.03769	-0.484	-6.41279e-75
													0.04053	-0.48806	-2.26942e-75			0.04053	-0.48806	-1.97024e-74
													0.04319	-0.49219	-2.20585e-76			0.04319	-0.49219	-1.90581e-75
													0.00253	-0.40768	-3.6718e-78			0.00253	-0.40768	-2.88565e-77
													0.00128	-0.40642	-4.26409e-78			0.00128	-0.40642	-3.305e-77
													0.00252	-0.40498	-5.57154e-78			0.00252	-0.40498	-4.3575e-77
													0.00128	-0.40374	-6.34685e-78			0.00128	-0.40374	-4.89731e-77
													0.00442	-0.4088	-4.22755e-78			0.00442	-0.4088	-3.40602e-77
													0.00454	-0.41168	-2.65053e-78			0.00454	-0.41168	-2.14952e-77
													0.39574	-0.41965	-9.66448e-94			0.39574	-0.41965	-7.10108e-93
													0.39554	-0.41697	-2.45366e-94			0.39554	-0.41697	-8.66946e-94
													0.3956	-0.41412	2.09436e-93			0.3956	-0.41412	1.86475e-92
													0.39733	-0.41036	8.0997e-93			0.39733	-0.41036	6.61072e-92
													0.39871	-0.40909	1.23411e-92			0.39871	-0.40909	9.8317e-92
													0.39549	-0.41148	8.1133e-93			0.39549	-0.41148	6.82768e-92
													0.39735	-0.40774	1.921e-92			0.39735	-0.40774	1.54466e-91
													0.39871	-0.40642	2.6867e-92			0.39871	-0.40642	2.11826e-91
													0.36149	-0.49284	-2.28461e-90			0.36149	-0.49284	-1.97607e-89
													0.36429	-0.48867	1.98676e-91			0.36429	-0.48867	1.7578e-90
													0.38501	-0.46499	-1.03494e-93			0.38501	-0.46499	-9.01936e-93
													0.3853	-0.4624	9.38947e-94			0.3853	-0.4624	8.07041e-93
													0.38521	-0.45707	-3.52743e-93			0.38521	-0.45707	-3.09309e-92
													0.38486	-0.46007	5.20924e-94			0.38486	-0.46007	4.37054e-93
													0.3668	-0.48414	-3.82305e-92			0.3668	-0.48414	-3.05247e-91
													0.36995	-0.48053	-1.78238e-91			0.36995	-0.48053	-1.55046e-90
													0.37336	-0.47792	8.17432e-93			0.37336	-0.47792	7.10756e-92
													0.37348	-0.47378	3.80376e-91			0.37348	-0.47378	3.32614e-90
													0.37657	-0.47241	5.04929e-92			0.37657	-0.47241	4.42815e-91
													0.37827	-0.47045	-7.27303e-94			0.37827	-0.47045	-7.11013e-93
													0.38214	-0.46587	1.26537e-92			0.38214	-0.46587	1.10091e-91
													0.37892	-0.46745	5.29645e-92			0.37892	-0.46745	4.5696e-91
													0.39062	-0.4414	-7.97296e-94			0.39062	-0.4414	-6.81691e-93
													0.38782	-0.45318	-4.96619e-94			0.38782	-0.45318	-4.39474e-93
													0.38776	-0.45036	-9.07971e-94			0.38776	-0.45036	-7.90069e-93
													0.38772	-0.4477	-1.92923e-93			0.38772	-0.4477	-1.68252e-92
													0.38798	-0.44498	-2.56543e-93			0.38798	-0.44498	-2.20977e-92
													0.38492	-0.454	-3.34033e-93			0.38492	-0.454	-2.9072e-92
													0.38765	-0.44248	-5.42097e-93			0.38765	-0.44248	-4.60629e-92
													0.39077	-0.43839	-1.37716e-93			0.39077	-0.43839	-1.16155e-92
													0.39099	-0.4359	-1.87868e-93			0.39099	-0.4359	-1.5685e-92
													0.39056	-0.43309	-3.56013e-93			0.39056	-0.43309	-2.94304e-92
													0.39306	-0.42931	-1.59744e-93			0.39306	-0.42931	-1.30147e-92
													0.39077	-0.43056	-3.72274e-93			0.39077	-0.43056	-3.03489e-92
													0.39331	-0.4269	-1.75181e-93			0.39331	-0.4269	-1.40848e-92
													0.39351	-0.42385	-1.63893e-93			0.39351	-0.42385	-1.28094e-92
													0.39339	-0.42093	-1.0833e-93			0.39339	-0.42093	-7.77078e-93
													0.39733	-0.40524	3.8177e-92			0.39733	-0.40524	3.04344e-91
													0.39871	-0.40374	5.23109e-92			0.39871	-0.40374	4.09345e-91
													0.00652	-0.41581	-2.67304e-78			0.00652	-0.41581	-2.21653e-77
													0.00667	-0.41283	-4.97402e-78			0.00667	-0.41283	-4.10514e-77
													0.00656	-0.4185	-1.56264e-78			0.00656	-0.4185	-1.30386e-77
													0.00652	-0.42095	-8.61948e-79			0.00652	-0.42095	-7.24072e-78
													0.0064	-0.42388	-3.13115e-79			0.0064	-0.42388	-2.66053e-78
													0.00658	-0.42621	-1.44191e-79			0.00658	-0.42621	-1.24351e-78
													0.00937	-0.43017	-2.58074e-79			0.00937	-0.43017	-2.27317e-78
													0.00929	-0.42745	-8.7562e-79			0.00929	-0.42745	-7.53144e-78
													0.01212	-0.43162	-2.87514e-78			0.01212	-0.43162	-2.49605e-77
													0.01189	-0.43696	1.99431e-79			0.01189	-0.43696	1.57263e-78
													0.01233	-0.43964	1.67276e-79			0.01233	-0.43964	1.43036e-78
													0.01461	-0.43327	-1.26305e-77			0.01461	-0.43327	-1.09451e-76
													0.01423	-0.43557	-1.41685e-77			0.01423	-0.43557	-1.22994e-76
													0.02022	-0.45493	-5.13719e-79			0.02022	-0.45493	-4.35146e-78
													0.02039	-0.4524	-1.96834e-78			0.02039	-0.4524	-1.69384e-77
													0.02178	-0.46049	1.12358e-78			0.02178	-0.46049	9.66571e-78
													0.02286	-0.45706	1.87701e-77			0.02286	-0.45706	1.61139e-76
													0.01456	-0.44083	4.08008e-78			0.01456	-0.44083	3.50462e-77
													0.01523	-0.44366	-7.53175e-78			0.01523	-0.44366	-6.46407e-77
													0.01742	-0.44586	-8.86125e-78			0.01742	-0.44586	-7.71927e-77
													0.01912	-0.44812	5.30017e-77			0.01912	-0.44812	4.5662e-76
													0.02144	-0.45009	5.24184e-77			0.02144	-0.45009	4.52156e-76
													0.02447	-0.46395	2.40417e-78			0.02447	-0.46395	1.99117e-77
													0.02635	-0.46675	5.95792e-78			0.02635	-0.46675	5.23955e-77
													0.02934	-0.4686	8.28471e-77			0.02934	-0.4686	7.23172e-76
													0.03251	-0.47148	1.04284e-75			0.03251	-0.47148	9.09675e-75
													0.03569	-0.47491	5.64884e-75			0.03569	-0.47491	4.94007e-74
													0.03908	-0.47873	8.28133e-75			0.03908	-0.47873	7.23551e-74
													0.04228	-0.48314	-1.70713e-74			0.04228	-0.48314	-1.48405e-73
													0.04532	-0.48756	-1.51711e-74			0.04532	-0.48756	-1.31013e-73
													0.04817	-0.49149	-3.92994e-75			0.04817	-0.49149	-3.42182e-74
													0.0026	-0.38907	-3.73149e-77			0.0026	-0.38907	-2.84426e-76
													0.00128	-0.3877	-3.99308e-77			0.00128	-0.3877	-2.99624e-76
													0.00128	-0.39037	-3.13309e-77			0.00128	-0.39037	-2.36574e-76
													0.00253	-0.39173	-2.86809e-77			0.00253	-0.39173	-2.19658e-76
													0.00128	-0.39305	-2.38479e-77			0.00128	-0.39305	-1.80978e-76
													0.00256	-0.4024	-8.05418e-78			0.00256	-0.4024	-6.27509e-77
													0.00128	-0.40107	-9.15009e-78			0.00128	-0.40107	-7.03002e-77
													0.00252	-0.39453	-2.12451e-77			0.00252	-0.39453	-1.63478e-76
													0.00128	-0.39572	-1.77054e-77			0.00128	-0.39572	-1.34938e-76
													0.0026	-0.39718	-1.57055e-77			0.0026	-0.39718	-1.21433e-76
													0.00128	-0.3984	-1.28627e-77			0.00128	-0.3984	-9.84213e-77
													0.00276	-0.39981	-1.14925e-77			0.00276	-0.39981	-8.93726e-77
													0.00435	-0.40615	-6.23779e-78			0.00435	-0.40615	-4.99751e-77
													0.00421	-0.40342	-8.94339e-78			0.00421	-0.40342	-7.12305e-77
													0.00693	-0.4077	-1.22166e-77			0.00693	-0.4077	-1.00172e-76
													0.00678	-0.4101	-8.27232e-78			0.00678	-0.4101	-6.80421e-77
													0.39349	-0.4182	4.30367e-94			0.39349	-0.4182	5.24325e-93
													0.39351	-0.41574	3.61909e-93			0.39351	-0.41574	3.22542e-92
													0.39324	-0.41264	1.86518e-92			0.39324	-0.41264	1.58294e-91
													0.39553	-0.40902	1.97875e-92			0.39553	-0.40902	1.63582e-91
													0.39359	-0.40999	4.20273e-92			0.39359	-0.40999	3.51653e-91
													0.3959	-0.40667	3.47177e-92			0.3959	-0.40667	2.83105e-91
													0.35692	-0.49251	-1.64694e-89			0.35692	-0.49251	-1.41514e-88
													0.35951	-0.48855	-1.66136e-89			0.35951	-0.48855	-1.44136e-88
													0.36244	-0.48407	5.22216e-90			0.36244	-0.48407	4.633e-89
													0.38233	-0.45552	-9.52512e-92			0.38233	-0.45552	-8.29232e-91
													0.38226	-0.46225	-5.83745e-92			0.38226	-0.46225	-5.08853e-91
													0.38228	-0.45868	-1.93512e-92			0.38228	-0.45868	-1.73377e-91
													0.36511	-0.47925	-3.44031e-90			0.36511	-0.47925	-3.00555e-89
													0.36946	-0.47596	-5.31356e-91			0.36946	-0.47596	-4.65656e-90
													0.37099	-0.47187	2.57008e-91			0.37099	-0.47187	2.26466e-90
													0.37458	-0.46933	-1.33887e-90			0.37458	-0.46933	-1.17491e-89
													0.37923	-0.46361	-2.12939e-91			0.37923	-0.46361	-1.85918e-90
													0.37612	-0.46589	-9.01166e-91			0.37612	-0.46589	-7.87842e-90
													0.3876	-0.43988	-8.12486e-93			0.3876	-0.43988	-6.82136e-92
													0.385	-0.45157	-1.52948e-92			0.385	-0.45157	-1.34481e-91
													0.38502	-0.44874	-1.42896e-92			0.38502	-0.44874	-1.20395e-91
													0.38543	-0.44636	-1.29447e-92			0.38543	-0.44636	-1.10927e-91
													0.38512	-0.44406	-1.37905e-92			0.38512	-0.44406	-1.177e-91
													0.38187	-0.45273	1.06737e-91			0.38187	-0.45273	9.40765e-91
													0.38489	-0.44113	-6.27717e-92			0.38489	-0.44113	-5.21325e-91
													0.38763	-0.43727	-1.23843e-92			0.38763	-0.43727	-1.02906e-91
													0.38784	-0.43462	-1.23805e-92			0.38784	-0.43462	-1.01884e-91
													0.38782	-0.4319	-1.11503e-92			0.38782	-0.4319	-8.97168e-92
													0.39036	-0.4279	-4.07444e-93			0.39036	-0.4279	-3.23125e-92
													0.38778	-0.42908	3.47529e-93			0.38778	-0.42908	3.7528e-92
													0.3907	-0.42506	-1.58648e-93			0.3907	-0.42506	-1.10449e-92
													0.39074	-0.42246	2.44428e-93			0.39074	-0.42246	2.3562e-92
													0.39064	-0.41966	8.88809e-93			0.39064	-0.41966	7.85551e-92
													0.3973	-0.40258	7.24197e-92			0.3973	-0.40258	5.73315e-91
													0.39871	-0.40107	9.37641e-92			0.39871	-0.40107	7.29107e-91
													0.3974	-0.39969	1.30657e-91			0.3974	-0.39969	1.02609e-90
													0.39871	-0.3984	1.56304e-91			0.39871	-0.3984	1.2081e-90
													0.39727	-0.39698	2.15731e-91			0.39727	-0.39698	1.6859e-90
													0.39871	-0.39572	2.43233e-91			0.39871	-0.39572	1.86782e-90
													0.39735	-0.39426	3.24013e-91			0.39735	-0.39426	2.51145e-90
													0.39871	-0.39305	3.52968e-91			0.39871	-0.39305	2.68977e-90
													0.39728	-0.39161	4.53934e-91			0.39728	-0.39161	3.49041e-90
													0.39871	-0.39037	4.75612e-91			0.39871	-0.39037	3.58919e-90
													0.39732	-0.38907	5.76608e-91			0.39732	-0.38907	4.38304e-90
													0.39871	-0.3877	5.8946e-91			0.39871	-0.3877	4.38891e-90
													0.39748	-0.38641	6.70735e-91			0.39748	-0.38641	5.0063e-90
													0.39871	-0.38503	6.57919e-91			0.39871	-0.38503	4.79709e-90
													0.39577	-0.40425	6.66435e-92			0.39577	-0.40425	5.39903e-91
													0.00918	-0.41712	-9.33486e-78			0.00918	-0.41712	-7.81205e-77
													0.00919	-0.41459	-1.42264e-77			0.00919	-0.41459	-1.1865e-76
													0.00951	-0.41181	-2.55858e-77			0.00951	-0.41181	-2.12885e-76
													0.00964	-0.41978	-7.56309e-78			0.00964	-0.41978	-6.3603e-77
													0.00914	-0.42251	-3.20799e-78			0.00914	-0.42251	-2.71126e-77
													0.00937	-0.42493	-1.98544e-78			0.00937	-0.42493	-1.68985e-77
													0.01235	-0.42894	-9.79232e-78			0.01235	-0.42894	-8.38045e-77
													0.01241	-0.42623	-1.56788e-77			0.01241	-0.42623	-1.33576e-76
													0.01492	-0.43045	-6.46629e-77			0.01492	-0.43045	-5.53504e-76
													0.0152	-0.43799	-2.9866e-77			0.0152	-0.43799	-2.59786e-76
													0.01744	-0.43197	-2.20115e-76			0.01744	-0.43197	-1.89129e-75
													0.01713	-0.43503	-4.41362e-76			0.01713	-0.43503	-3.78509e-75
													0.02351	-0.45304	-3.16227e-77			0.02351	-0.45304	-2.68921e-76
													0.02572	-0.45999	3.94675e-77			0.02572	-0.45999	3.42629e-76
													0.02666	-0.45553	2.89404e-76			0.02666	-0.45553	2.48694e-75
													0.01724	-0.44051	4.16851e-77			0.01724	-0.44051	3.54747e-76
													0.01908	-0.44265	-6.68403e-77			0.01908	-0.44265	-5.72919e-76
													0.02089	-0.44484	-7.33588e-76			0.02089	-0.44484	-6.32647e-75
													0.02245	-0.44721	3.63191e-76			0.02245	-0.44721	3.12399e-75
													0.02508	-0.449	1.33749e-75			0.02508	-0.449	1.14665e-74
													0.02916	-0.46361	2.17689e-77			0.02916	-0.46361	1.68244e-76
													0.0331	-0.46642	4.93722e-75			0.0331	-0.46642	4.29826e-74
													0.03688	-0.47006	3.37403e-74			0.03688	-0.47006	2.94225e-73
													0.04034	-0.47371	1.14189e-73			0.04034	-0.47371	9.95695e-73
													0.0439	-0.47776	4.01347e-74			0.0439	-0.47776	3.47307e-73
													0.04725	-0.48232	-2.5079e-73			0.04725	-0.48232	-2.17158e-72
													0.05051	-0.48662	1.47573e-74			0.05051	-0.48662	1.29588e-73
													0.05351	-0.4911	-9.21278e-74			0.05351	-0.4911	-7.96244e-73
													0.05913	-0.49078	-3.99541e-73			0.05913	-0.49078	-3.43756e-72
													0.00254	-0.38642	-4.65636e-77			0.00254	-0.38642	-3.52163e-76
													0.00128	-0.38503	-4.87942e-77			0.00128	-0.38503	-3.63082e-76
													0.00437	-0.38772	-5.19945e-77			0.00437	-0.38772	-4.03548e-76
													0.00261	-0.38376	-5.60485e-77			0.00261	-0.38376	-4.20273e-76
													0.00129	-0.38235	-5.5235e-77			0.00129	-0.38235	-4.05443e-76
													0.00252	-0.37835	-4.46709e-77			0.00252	-0.37835	-3.03363e-76
													0.00129	-0.37701	-1.03743e-77			0.00129	-0.37701	-2.03889e-77
													0.00129	-0.37968	-5.02337e-77			0.00129	-0.37968	-3.54232e-76
													0.00253	-0.38108	-6.10745e-77			0.00253	-0.38108	-4.50126e-76
													0.00428	-0.39009	-4.16943e-77			0.00428	-0.39009	-3.25278e-76
													0.00434	-0.39295	-3.18573e-77			0.00434	-0.39295	-2.50171e-76
													0.00443	-0.40132	-1.22819e-77			0.00443	-0.40132	-9.77241e-77
													0.00424	-0.39588	-2.27197e-77			0.00424	-0.39588	-1.79005e-76
													0.00441	-0.3985	-1.73022e-77			0.00441	-0.3985	-1.371e-76
													0.00657	-0.40455	-1.62269e-77			0.00657	-0.40455	-1.32305e-76
													0.00697	-0.40226	-2.43006e-77			0.00697	-0.40226	-1.97942e-76
													0.00981	-0.40626	-5.53293e-77			0.00981	-0.40626	-4.57968e-76
													0.00987	-0.40901	-4.32189e-77			0.00987	-0.40901	-3.58837e-76
													0.3905	-0.41707	3.12877e-92			0.3905	-0.41707	2.69033e-91
													0.39075	-0.41446	7.79937e-92			0.39075	-0.41446	6.61843e-91
													0.39055	-0.41174	1.99518e-91			0.39055	-0.41174	1.67786e-90
													0.3935	-0.40788	7.15981e-92			0.3935	-0.40788	5.94641e-91
													0.39027	-0.40897	4.37325e-91			0.39027	-0.40897	3.65218e-90
													0.39372	-0.40533	1.22762e-91			0.39372	-0.40533	1.01181e-90
													0.35181	-0.49166	1.48461e-88			0.35181	-0.49166	1.27295e-87
													0.35487	-0.48793	-8.9291e-88			0.35487	-0.48793	-7.70552e-87
													0.35756	-0.48338	2.8454e-88			0.35756	-0.48338	2.46641e-87
													0.36065	-0.48003	-8.76465e-90			0.36065	-0.48003	-7.97858e-89
													0.37888	-0.45424	-2.00084e-90			0.37888	-0.45424	-1.72948e-89
													0.37939	-0.45705	7.05762e-92			0.37939	-0.45705	6.87401e-91
													0.37842	-0.46004	-2.13036e-90			0.37842	-0.46004	-1.8565e-89
													0.36196	-0.47559	1.33698e-88			0.36196	-0.47559	1.16963e-87
													0.36552	-0.47447	1.60661e-90			0.36552	-0.47447	1.43054e-89
													0.36759	-0.47225	5.98046e-90			0.36759	-0.47225	5.26673e-89
													0.36938	-0.46863	-2.98421e-89			0.36938	-0.46863	-2.60781e-88
													0.37239	-0.4655	-8.46699e-90			0.37239	-0.4655	-7.37329e-89
													0.37537	-0.46274	-7.18337e-90			0.37537	-0.46274	-6.255e-89
													0.38472	-0.43845	-3.42374e-92			0.38472	-0.43845	-2.77551e-91
													0.38178	-0.44969	-1.08201e-91			0.38178	-0.44969	-9.81253e-91
													0.3823	-0.44628	-8.25361e-91			0.3823	-0.44628	-6.8775e-90
													0.38216	-0.44255	2.18744e-91			0.38216	-0.44255	1.8521e-90
													0.37863	-0.45081	5.34371e-90			0.37863	-0.45081	4.66586e-89
													0.38213	-0.43956	1.59812e-91			0.38213	-0.43956	1.36677e-90
													0.37951	-0.44107	3.41296e-90			0.37951	-0.44107	3.11124e-89
													0.38499	-0.43586	-2.31576e-92			0.38499	-0.43586	-1.83842e-91
													0.38524	-0.43314	4.55232e-92			0.38524	-0.43314	4.08353e-91
													0.38533	-0.43039	1.17261e-91			0.38533	-0.43039	1.03567e-90
													0.38777	-0.42635	2.36335e-92			0.38777	-0.42635	2.08753e-91
													0.38561	-0.42796	2.10178e-91			0.38561	-0.42796	1.77801e-90
													0.38772	-0.42386	2.52871e-92			0.38772	-0.42386	2.16577e-91
													0.38743	-0.42113	1.4531e-91			0.38743	-0.42113	1.25108e-90
													0.38752	-0.4184	3.39832e-91			0.38752	-0.4184	2.90914e-90
													0.39569	-0.40147	1.26662e-91			0.39569	-0.40147	1.01966e-90
													0.39569	-0.39834	2.30171e-91			0.39569	-0.39834	1.83925e-90
													0.39576	-0.39544	3.58638e-91			0.39576	-0.39544	2.84218e-90
													0.39589	-0.39269	4.97441e-91			0.39589	-0.39269	3.90214e-90
													0.39569	-0.39022	6.5966e-91			0.39569	-0.39022	5.13204e-90
													0.39742	-0.38379	7.00901e-91			0.39742	-0.38379	5.09225e-90
													0.39871	-0.38235	6.25885e-91			0.39871	-0.38235	4.38217e-90
													0.39579	-0.38794	7.54135e-91			0.39579	-0.38794	5.78582e-90
													0.39576	-0.38503	8.07895e-91			0.39576	-0.38503	6.03238e-90
													0.39749	-0.38112	5.85769e-91			0.39749	-0.38112	3.98742e-90
													0.39871	-0.37968	4.1467e-91			0.39871	-0.37968	2.53703e-90
													0.39749	-0.37828	2.0495e-91			0.39749	-0.37828	7.47946e-91
													0.39871	-0.37701	-9.26208e-92			0.39871	-0.37701	-1.63283e-90
													0.39355	-0.40286	2.27553e-91			0.39355	-0.40286	1.86598e-90
													0.01204	-0.41834	-4.63889e-77			0.01204	-0.41834	-3.9057e-76
													0.01199	-0.41584	-6.43199e-77			0.01199	-0.41584	-5.40381e-76
													0.01216	-0.41312	-9.74343e-77			0.01216	-0.41312	-8.16737e-76
													0.01264	-0.41041	-1.61542e-76			0.01264	-0.41041	-1.35254e-75
													0.01211	-0.42103	-3.05651e-77			0.01211	-0.42103	-2.57682e-76
													0.01207	-0.42353	-2.36228e-77			0.01207	-0.42353	-2.0056e-76
													0.01435	-0.41953	-1.88444e-76			0.01435	-0.41953	-1.59628e-75
													0.01456	-0.42468	-9.76553e-77			0.01456	-0.42468	-8.25122e-76
													0.01562	-0.42727	-2.04264e-76			0.01562	-0.42727	-1.73887e-75
													0.01808	-0.42914	-6.52983e-76			0.01808	-0.42914	-5.56661e-75
													0.01876	-0.43736	-1.35262e-75			0.01876	-0.43736	-1.16453e-74
													0.02016	-0.431	-2.46123e-75			0.02016	-0.431	-2.09852e-74
													0.02046	-0.4338	-3.79687e-75			0.02046	-0.4338	-3.2338e-74
													0.02776	-0.45168	6.60859e-76			0.02776	-0.45168	5.83373e-75
													0.02995	-0.45867	6.05917e-76			0.02995	-0.45867	5.29367e-75
													0.03075	-0.45451	4.35625e-75			0.03075	-0.45451	3.73798e-74
													0.02083	-0.43951	-1.0869e-75			0.02083	-0.43951	-9.44379e-75
													0.02265	-0.44213	1.30343e-75			0.02265	-0.44213	1.11812e-74
													0.02519	-0.44486	-1.4109e-74			0.02519	-0.44486	-1.21582e-73
													0.0292	-0.4473	-1.37012e-75			0.0292	-0.4473	-1.28092e-74
													0.03356	-0.46142	2.02688e-75			0.03356	-0.46142	1.7122e-74
													0.03736	-0.46469	1.6092e-73			0.03736	-0.46469	1.40169e-72
													0.04148	-0.46842	9.24778e-73			0.04148	-0.46842	8.05316e-72
													0.04527	-0.47229	1.31701e-72			0.04527	-0.47229	1.14388e-71
													0.04908	-0.47657	-1.30472e-72			0.04908	-0.47657	-1.13242e-71
													0.05247	-0.48125	-8.35442e-73			0.05247	-0.48125	-7.18375e-72
													0.05579	-0.48605	9.72618e-74			0.05579	-0.48605	8.23636e-73
													0.06478	-0.48994	1.38043e-72			0.06478	-0.48994	1.18921e-71
													0.06134	-0.48518	-8.46959e-72			0.06134	-0.48518	-7.30691e-71
													0.00659	-0.38917	-7.88329e-77			0.00659	-0.38917	-6.26971e-76
													0.0045	-0.38497	-6.48179e-77			0.0045	-0.38497	-4.99115e-76
													0.0067	-0.38631	-9.58487e-77			0.0067	-0.38631	-7.53931e-76
													0.00256	-0.37553	4.22505e-77			0.00256	-0.37553	4.21415e-76
													0.00129	-0.37433	9.15921e-77			0.00129	-0.37433	8.12891e-76
													0.00438	-0.38214	-7.4656e-77			0.00438	-0.38214	-5.67436e-76
													0.00423	-0.37653	2.38833e-77			0.00423	-0.37653	2.86232e-76
													0.00426	-0.37929	-7.01237e-77			0.00426	-0.37929	-5.14122e-76
													0.00695	-0.39155	-7.36374e-77			0.00695	-0.39155	-5.90993e-76
													0.00663	-0.39457	-5.02778e-77			0.00663	-0.39457	-4.05043e-76
													0.00668	-0.39953	-3.00294e-77			0.00668	-0.39953	-2.43563e-76
													0.00649	-0.39683	-3.84463e-77			0.00649	-0.39683	-3.10534e-76
													0.00958	-0.3901	-2.01302e-76			0.00958	-0.3901	-1.61521e-75
													0.00969	-0.40348	-7.0701e-77			0.00969	-0.40348	-5.84247e-76
													0.00926	-0.40082	-7.93786e-77			0.00926	-0.40082	-6.54189e-76
													0.01255	-0.40479	-2.67755e-76			0.01255	-0.40479	-2.23987e-75
													0.01272	-0.4077	-2.12704e-76			0.01272	-0.4077	-1.77913e-75
													0.39744	-0.37556	-5.86441e-91			0.39744	-0.37556	-5.72931e-90
													0.39871	-0.37433	-1.0681e-90			0.39871	-0.37433	-9.43696e-90
													0.39742	-0.37299	-1.92184e-90			0.39742	-0.37299	-1.64421e-89
													0.39871	-0.37166	-2.73668e-90			0.39871	-0.37166	-2.2565e-89
													0.39748	-0.37022	-4.24332e-90			0.39748	-0.37022	-3.47726e-89
													0.39871	-0.36898	-5.39759e-90			0.39871	-0.36898	-4.32472e-89
													0.38757	-0.41563	8.64922e-91			0.38757	-0.41563	7.32918e-90
													0.38761	-0.41295	1.47278e-90			0.38761	-0.41295	1.23982e-89
													0.38768	-0.41039	2.17766e-90			0.38768	-0.41039	1.82315e-89
													0.39095	-0.40649	5.02235e-91			0.39095	-0.40649	4.17188e-90
													0.38775	-0.40766	3.33878e-90			0.38775	-0.40766	2.78717e-89
													0.3909	-0.40398	8.21285e-91			0.3909	-0.40398	6.79578e-90
													0.34676	-0.4914	-1.59366e-87			0.34676	-0.4914	-1.3709e-86
													0.34153	-0.49099	2.18792e-87			0.34153	-0.49099	1.97213e-86
													0.34999	-0.48689	1.57803e-87			0.34999	-0.48689	1.36838e-86
													0.35316	-0.48255	-2.91411e-87			0.35316	-0.48255	-2.5264e-86
													0.35679	-0.47774	5.44022e-87			0.35679	-0.47774	4.70449e-86
													0.35954	-0.47288	1.3954e-87			0.35954	-0.47288	1.20257e-86
													0.37573	-0.45249	-2.58364e-90			0.37573	-0.45249	-2.00857e-89
													0.37573	-0.45636	4.296e-89			0.37573	-0.45636	3.75456e-88
													0.37435	-0.45978	-2.02074e-89			0.37435	-0.45978	-1.75451e-88
													0.36417	-0.46993	-2.86358e-88			0.36417	-0.46993	-2.49607e-87
													0.36786	-0.4653	-3.29961e-88			0.36786	-0.4653	-2.87643e-87
													0.37115	-0.46212	-1.36664e-88			0.37115	-0.46212	-1.18864e-87
													0.38211	-0.43702	1.03895e-90			0.38211	-0.43702	9.03014e-90
													0.37833	-0.44695	7.52883e-90			0.37833	-0.44695	6.39396e-89
													0.37845	-0.44372	-1.50922e-89			0.37845	-0.44372	-1.25017e-88
													0.3753	-0.44865	1.49683e-88			0.3753	-0.44865	1.29932e-87
													0.37922	-0.43858	-5.58461e-90			0.37922	-0.43858	-4.79676e-89
													0.37634	-0.44055	3.77704e-88			0.37634	-0.44055	3.22952e-87
													0.38236	-0.4345	1.94669e-91			0.38236	-0.4345	1.81839e-90
													0.38239	-0.43169	3.2413e-90			0.38239	-0.43169	2.80735e-89
													0.38296	-0.42848	1.45493e-90			0.38296	-0.42848	1.16116e-89
													0.38474	-0.42558	-1.70675e-92			0.38474	-0.42558	-1.10548e-92
													0.38532	-0.42281	5.09687e-91			0.38532	-0.42281	4.46101e-90
													0.38432	-0.42017	8.31212e-90			0.38432	-0.42017	7.08003e-89
													0.38453	-0.41694	7.8808e-90			0.38453	-0.41694	6.66549e-89
													0.33563	-0.49032	-1.02393e-86			0.33563	-0.49032	-9.47283e-86
													0.39332	-0.40002	4.22837e-91			0.39332	-0.40002	3.4503e-90
													0.39349	-0.39675	6.45004e-91			0.39349	-0.39675	5.21981e-90
													0.39362	-0.39401	8.36708e-91			0.39362	-0.39401	6.70729e-90
													0.39368	-0.39169	9.90526e-91			0.39368	-0.39169	7.86218e-90
													0.39333	-0.38877	1.20689e-90			0.39333	-0.38877	9.39526e-90
													0.39576	-0.38282	7.26635e-91			0.39576	-0.38282	5.19812e-90
													0.3935	-0.3865	1.07855e-90			0.3935	-0.3865	8.14382e-90
													0.39341	-0.38391	6.88619e-91			0.39341	-0.38391	4.61752e-90
													0.39572	-0.37998	3.75074e-91			0.39572	-0.37998	2.09515e-90
													0.39574	-0.37719	-3.88559e-91			0.39574	-0.37719	-4.32605e-90
													0.39071	-0.40128	1.34796e-90			0.39071	-0.40128	1.10966e-89
													0.01481	-0.41713	-2.98197e-76			0.01481	-0.41713	-2.51651e-75
													0.01501	-0.41453	-4.67975e-76			0.01501	-0.41453	-3.95891e-75
													0.01534	-0.41167	-5.89498e-76			0.01534	-0.41167	-4.9806e-75
													0.0155	-0.40895	-6.65692e-76			0.0155	-0.40895	-5.59283e-75
													0.01514	-0.42199	-2.91595e-76			0.01514	-0.42199	-2.49336e-75
													0.01705	-0.41915	-1.57606e-75			0.01705	-0.41915	-1.34863e-74
													0.01748	-0.42421	-5.87188e-76			0.01748	-0.42421	-4.93798e-75
													0.01934	-0.4265	-2.97525e-75			0.01934	-0.4265	-2.52556e-74
													0.02115	-0.42864	-8.13279e-75			0.02115	-0.42864	-6.95629e-74
													0.02282	-0.43664	-2.60595e-74			0.02282	-0.43664	-2.23447e-73
													0.02333	-0.43078	-3.99604e-76			0.02333	-0.43078	-4.95644e-75
													0.02435	-0.43342	1.00653e-74			0.02435	-0.43342	8.6513e-74
													0.03321	-0.45082	3.06856e-74			0.03321	-0.45082	2.66498e-73
													0.03447	-0.45613	1.25893e-74			0.03447	-0.45613	1.09365e-73
													0.02551	-0.43978	-4.76005e-74			0.02551	-0.43978	-4.10734e-73
													0.02951	-0.44288	-3.98545e-73			0.02951	-0.44288	-3.43463e-72
													0.03342	-0.44558	1.97138e-73			0.03342	-0.44558	1.69621e-72
													0.03836	-0.45856	2.289e-74			0.03836	-0.45856	2.00256e-73
													0.04223	-0.46248	4.60125e-72			0.04223	-0.46248	4.00215e-71
													0.04665	-0.46631	1.32569e-71			0.04665	-0.46631	1.15194e-70
													0.05055	-0.47079	3.00755e-72			0.05055	-0.47079	2.58808e-71
													0.05431	-0.47533	-1.75971e-71			0.05431	-0.47533	-1.51986e-70
													0.05786	-0.48038	1.02297e-71			0.05786	-0.48038	8.83699e-71
													0.0708	-0.48943	-1.24039e-71			0.0708	-0.48943	-1.06817e-70
													0.06729	-0.48416	-3.04615e-71			0.06729	-0.48416	-2.6189e-70
													0.06363	-0.47904	2.12624e-71			0.06363	-0.47904	1.82171e-70
													0.00937	-0.38782	-1.95916e-76			0.00937	-0.38782	-1.55177e-75
													0.00654	-0.38357	-1.07403e-76			0.00654	-0.38357	-8.36006e-76
													0.00931	-0.38491	-2.24218e-76			0.00931	-0.38491	-1.76601e-75
													0.00271	-0.37287	2.2784e-76			0.00271	-0.37287	1.94484e-75
													0.00129	-0.37166	2.17341e-76			0.00129	-0.37166	1.81935e-75
													0.00269	-0.37032	3.78965e-76			0.00269	-0.37032	3.1387e-75
													0.00129	-0.36898	1.31602e-76			0.00129	-0.36898	1.06581e-75
													0.00422	-0.37392	2.86717e-76			0.00422	-0.37392	2.47866e-75
													0.00649	-0.38072	-1.21218e-76			0.00649	-0.38072	-9.32045e-76
													0.00644	-0.37556	6.58714e-76			0.00644	-0.37556	5.68881e-75
													0.0065	-0.3781	8.22889e-77			0.0065	-0.3781	8.15502e-76
													0.00952	-0.393	-1.70117e-76			0.00952	-0.393	-1.38166e-75
													0.00961	-0.39557	-1.4856e-76			0.00961	-0.39557	-1.21603e-75
													0.00923	-0.39807	-1.00965e-76			0.00923	-0.39807	-8.2833e-76
													0.01181	-0.39158	-3.98096e-76			0.01181	-0.39158	-3.16918e-75
													0.01214	-0.38902	-1.8819e-76			0.01214	-0.38902	-1.2617e-75
													0.01221	-0.39947	-4.0702e-76			0.01221	-0.39947	-3.38204e-75
													0.0123	-0.40206	-2.83491e-76			0.0123	-0.40206	-2.35392e-75
													0.01471	-0.40327	-1.55078e-75			0.01471	-0.40327	-1.30589e-74
													0.01568	-0.40586	-2.29227e-75			0.01568	-0.40586	-1.94456e-74
													0.39746	-0.3675	-7.86236e-90			0.39746	-0.3675	-6.30775e-89
													0.39871	-0.36631	-9.44091e-90			0.39871	-0.36631	-7.43724e-89
													0.39583	-0.3744	-1.8032e-90			0.39583	-0.3744	-1.59331e-89
													0.3958	-0.37201	-3.85499e-90			0.3958	-0.37201	-3.25599e-89
													0.39565	-0.36914	-7.99171e-90			0.39565	-0.36914	-6.58187e-89
													0.3973	-0.36501	-1.29134e-89			0.3973	-0.36501	-1.02446e-88
													0.39871	-0.36364	-1.53471e-89			0.39871	-0.36364	-1.19465e-88
													0.38479	-0.41414	1.02992e-89			0.38479	-0.41414	8.66672e-89
													0.38486	-0.41159	1.36032e-89			0.38486	-0.41159	1.14038e-88
													0.38529	-0.40895	1.50184e-89			0.38529	-0.40895	1.2583e-88
													0.38775	-0.40496	4.76548e-90			0.38775	-0.40496	3.95403e-89
													0.38563	-0.40652	1.79021e-89			0.38563	-0.40652	1.49826e-88
													0.38758	-0.40243	7.28981e-90			0.38758	-0.40243	6.03171e-89
													0.34504	-0.48617	-1.66134e-86			0.34504	-0.48617	-1.44637e-85
													0.33925	-0.48548	1.46752e-86			0.33925	-0.48548	1.40936e-85
													0.34825	-0.48127	-2.0228e-86			0.34825	-0.48127	-1.72476e-85
													0.35213	-0.47664	3.45849e-86			0.35213	-0.47664	2.9688e-85
													0.35569	-0.47192	1.79706e-86			0.35569	-0.47192	1.56585e-85
													0.35976	-0.46801	-2.07289e-87			0.35976	-0.46801	-1.78651e-86
													0.37225	-0.45027	1.06067e-87			0.37225	-0.45027	9.19316e-87
													0.37172	-0.45383	1.21063e-87			0.37172	-0.45383	1.05668e-86
													0.37114	-0.45751	8.1377e-88			0.37114	-0.45751	7.06534e-87
													0.36326	-0.46415	-5.0101e-87			0.36326	-0.46415	-4.37478e-86
													0.3669	-0.46006	-2.88229e-87			0.3669	-0.46006	-2.5083e-86
													0.3792	-0.43587	5.32858e-89			0.3792	-0.43587	4.56034e-88
													0.37471	-0.44562	3.71924e-88			0.37471	-0.44562	3.14043e-87
													0.37465	-0.44275	1.63038e-88			0.37465	-0.44275	1.41954e-87
													0.37192	-0.44725	5.55857e-87			0.37192	-0.44725	4.81012e-86
													0.37575	-0.43754	-2.38459e-88			0.37575	-0.43754	-2.06165e-87
													0.37254	-0.44018	1.05968e-86			0.37254	-0.44018	9.10434e-86
													0.37921	-0.43303	4.02689e-89			0.37921	-0.43303	3.44833e-88
													0.37995	-0.42972	-6.95123e-90			0.37995	-0.42972	-7.00497e-89
													0.38118	-0.42643	1.28973e-89			0.38118	-0.42643	1.18089e-88
													0.38258	-0.42354	1.96846e-89			0.38258	-0.42354	1.70332e-88
													0.38065	-0.42113	1.25301e-88			0.38065	-0.42113	1.05021e-87
													0.38174	-0.4183	6.89553e-89			0.38174	-0.4183	5.79906e-88
													0.38187	-0.41541	7.39678e-89			0.38187	-0.41541	6.23289e-88
													0.32918	-0.4895	1.6534e-86			0.32918	-0.4895	9.55019e-86
													0.33265	-0.4843	9.52265e-86			0.33265	-0.4843	9.4508e-85
													0.32287	-0.48898	-2.26294e-84			0.32287	-0.48898	-1.91743e-83
													0.39079	-0.39819	1.89452e-90			0.39079	-0.39819	1.54832e-89
													0.39088	-0.39566	2.14607e-90			0.39088	-0.39566	1.73508e-89
													0.39067	-0.393	2.52613e-90			0.39067	-0.393	2.01306e-89
													0.39075	-0.38771	9.76416e-91			0.39075	-0.38771	6.25619e-90
													0.39082	-0.39033	1.85943e-90			0.39082	-0.39033	1.4158e-89
													0.39347	-0.38155	4.28171e-93			0.39347	-0.38155	-1.28645e-90
													0.39055	-0.38502	-2.34735e-90			0.39055	-0.38502	-2.22657e-89
													0.39014	-0.3827	-7.57165e-90			0.39014	-0.3827	-6.67705e-89
													0.3935	-0.37863	-1.4787e-90			0.3935	-0.37863	-1.38062e-89
													0.39357	-0.37564	-4.47114e-90			0.39357	-0.37564	-3.86447e-89
													0.38765	-0.3997	7.25507e-90			0.38765	-0.3997	5.91946e-89
													0.39733	-0.36242	-2.00441e-89			0.39733	-0.36242	-1.57348e-88
													0.39871	-0.36096	-2.36883e-89			0.39871	-0.36096	-1.82682e-88
													0.39741	-0.35972	-3.02063e-89			0.39741	-0.35972	-2.34864e-88
													0.39871	-0.35829	-3.51028e-89			0.39871	-0.35829	-2.68589e-88
													0.39743	-0.3569	-4.47605e-89			0.39743	-0.3569	-3.45255e-88
													0.39872	-0.35561	-5.03261e-89			0.39872	-0.35561	-3.82402e-88
													0.39742	-0.35417	-6.36573e-89			0.39742	-0.35417	-4.87743e-88
													0.39872	-0.35294	-7.01967e-89			0.39872	-0.35294	-5.30019e-88
													0.07713	-0.48889	-3.28748e-71			0.07713	-0.48889	-2.82193e-70
													0.01775	-0.41607	-1.15704e-75			0.01775	-0.41607	-9.86706e-75
													0.0178	-0.413	-2.0045e-75			0.0178	-0.413	-1.71043e-74
													0.018	-0.41045	-2.76568e-75			0.018	-0.41045	-2.32543e-74
													0.0181	-0.40783	-5.55433e-75			0.0181	-0.40783	-4.65491e-74
													0.0187	-0.42116	-5.25173e-75			0.0187	-0.42116	-4.52574e-74
													0.02013	-0.41791	1.13084e-75			0.02013	-0.41791	9.25195e-75
													0.02094	-0.42344	-1.7445e-76			0.02094	-0.42344	-1.9685e-75
													0.02257	-0.42573	-1.19395e-74			0.02257	-0.42573	-1.01264e-73
													0.0247	-0.42788	-1.26385e-73			0.0247	-0.42788	-1.07269e-72
													0.02704	-0.43545	-3.3862e-73			0.02704	-0.43545	-2.89055e-72
													0.0275	-0.43066	-6.12549e-73			0.0275	-0.43066	-5.24725e-72
													0.03624	-0.44865	9.77948e-74			0.03624	-0.44865	8.45519e-73
													0.03875	-0.45257	4.19189e-73			0.03875	-0.45257	3.63874e-72
													0.03024	-0.43843	-2.05995e-72			0.03024	-0.43843	-1.77207e-71
													0.03683	-0.44482	2.26196e-72			0.03683	-0.44482	1.94429e-71
													0.03499	-0.44133	-2.12885e-72			0.03499	-0.44133	-1.83545e-71
													0.04316	-0.45641	4.78677e-72			0.04316	-0.45641	4.1785e-71
													0.04759	-0.45974	8.57684e-71			0.04759	-0.45974	7.44794e-70
													0.05183	-0.46461	1.26395e-70			0.05183	-0.46461	1.09442e-69
													0.0559	-0.46919	-1.22181e-70			0.0559	-0.46919	-1.05681e-69
													0.05983	-0.47404	2.47745e-71			0.05983	-0.47404	2.15622e-70
													0.07345	-0.48335	2.34011e-71			0.07345	-0.48335	2.01706e-70
													0.0696	-0.47796	-5.89388e-70			0.0696	-0.47796	-5.07309e-69
													0.06561	-0.47271	1.13941e-69			0.06561	-0.47271	9.81795e-69
													0.00264	-0.36761	4.57843e-77			0.00264	-0.36761	2.67879e-76
													0.00128	-0.36631	-7.19417e-76			0.00128	-0.36631	-5.94295e-75
													0.00272	-0.3543	-2.99816e-74			0.00272	-0.3543	-2.36259e-73
													0.00128	-0.35294	-3.96346e-74			0.00128	-0.35294	-3.08171e-73
													0.00128	-0.35561	-2.34595e-74			0.00128	-0.35561	-1.83766e-73
													0.00266	-0.36488	-1.6865e-75			0.00266	-0.36488	-1.41477e-74
													0.00128	-0.36364	-3.1222e-75			0.00128	-0.36364	-2.54512e-74
													0.00257	-0.35698	-1.9229e-74			0.00257	-0.35698	-1.53587e-73
													0.00128	-0.35829	-1.42607e-74			0.00128	-0.35829	-1.13315e-73
													0.00274	-0.35968	-1.17411e-74			0.00274	-0.35968	-9.56142e-74
													0.00128	-0.36096	-7.64686e-75			0.00128	-0.36096	-6.16133e-74
													0.0027	-0.3623	-5.55192e-75			0.0027	-0.3623	-4.5849e-74
													0.01253	-0.38642	-1.40348e-76			0.01253	-0.38642	-8.1274e-76
													0.00939	-0.38242	-1.90416e-76			0.00939	-0.38242	-1.4351e-75
													0.01238	-0.3838	8.3036e-76			0.01238	-0.3838	7.59653e-75
													0.00424	-0.37148	6.2402e-76			0.00424	-0.37148	5.23043e-75
													0.00457	-0.36894	7.45333e-76			0.00457	-0.36894	6.03797e-75
													0.00658	-0.3729	1.71838e-75			0.00658	-0.3729	1.4491e-74
													0.00926	-0.37437	7.17544e-75			0.00926	-0.37437	6.06139e-74
													0.00923	-0.3797	8.82386e-76			0.00923	-0.3797	7.74741e-75
													0.0096	-0.37693	6.26635e-75			0.0096	-0.37693	5.35518e-74
													0.01208	-0.3942	-4.637e-76			0.01208	-0.3942	-3.77429e-75
													0.01217	-0.39666	-3.36524e-76			0.01217	-0.39666	-2.72521e-75
													0.01424	-0.39286	-1.81764e-76			0.01424	-0.39286	-7.19431e-76
													0.01521	-0.38786	7.01695e-75			0.01521	-0.38786	6.10487e-74
													0.01457	-0.39045	1.64058e-75			0.01457	-0.39045	1.47667e-74
													0.01462	-0.39796	-1.00352e-75			0.01462	-0.39796	-8.23146e-75
													0.0153	-0.40063	1.92352e-75			0.0153	-0.40063	1.6867e-74
													0.01745	-0.40286	-3.65904e-75			0.01745	-0.40286	-2.98425e-74
													0.01902	-0.40521	-3.25692e-74			0.01902	-0.40521	-2.77456e-73
													0.39551	-0.36639	-1.42827e-89			0.39551	-0.36639	-1.16009e-88
													0.39362	-0.3733	-7.79318e-90			0.39362	-0.3733	-6.59169e-89
													0.39353	-0.3706	-1.44234e-89			0.39353	-0.3706	-1.2003e-88
													0.39328	-0.36765	-2.75463e-89			0.39328	-0.36765	-2.26645e-88
													0.39572	-0.36407	-2.01754e-89			0.39572	-0.36407	-1.62081e-88
													0.3822	-0.4127	6.8495e-89			0.3822	-0.4127	5.76051e-88
													0.38234	-0.41006	1.04092e-88			0.38234	-0.41006	8.77854e-88
													0.38301	-0.4072	6.59602e-89			0.38301	-0.4072	5.46257e-88
													0.38462	-0.40425	1.37127e-89			0.38462	-0.40425	1.0759e-88
													0.38489	-0.40107	8.53369e-90			0.38489	-0.40107	6.2261e-89
													0.34243	-0.481	1.95024e-86			0.34243	-0.481	1.54608e-85
													0.33623	-0.47922	-4.29483e-85			0.33623	-0.47922	-3.91067e-84
													0.34648	-0.47583	-5.31195e-85			0.34648	-0.47583	-4.5758e-84
													0.35045	-0.47082	1.15465e-84			0.35045	-0.47082	9.96252e-84
													0.35435	-0.46677	-3.04383e-85			0.35435	-0.46677	-2.62668e-84
													0.35868	-0.46273	1.0751e-85			0.35868	-0.46273	9.31295e-85
													0.36862	-0.44887	5.06199e-87			0.36862	-0.44887	4.3918e-86
													0.36879	-0.45171	2.99454e-87			0.36879	-0.45171	2.72081e-86
													0.3667	-0.45471	2.50985e-86			0.3667	-0.45471	2.18153e-85
													0.36253	-0.45787	-1.14885e-85			0.36253	-0.45787	-1.00004e-84
													0.35726	-0.45694	2.17786e-85			0.35726	-0.45694	1.89783e-84
													0.37593	-0.43445	9.99341e-88			0.37593	-0.43445	8.59297e-87
													0.37088	-0.4438	1.29378e-86			0.37088	-0.4438	1.10042e-85
													0.36761	-0.44593	6.54698e-86			0.36761	-0.44593	5.6338e-85
													0.37253	-0.43604	-2.36624e-86			0.37253	-0.43604	-2.05754e-85
													0.36908	-0.4403	7.14062e-86			0.36908	-0.4403	6.15361e-85
													0.36962	-0.43776	-1.0953e-85			0.36962	-0.43776	-9.51925e-85
													0.3765	-0.43088	-1.4234e-88			0.3765	-0.43088	-1.29531e-87
													0.37723	-0.42736	9.43082e-88			0.37723	-0.42736	8.27075e-87
													0.37898	-0.42432	5.3885e-88			0.37898	-0.42432	4.56366e-87
													0.37719	-0.42189	3.3259e-88			0.37719	-0.42189	2.89319e-87
													0.3784	-0.41908	5.16174e-88			0.3784	-0.41908	4.43586e-87
													0.3791	-0.41639	5.87716e-88			0.3791	-0.41639	5.05128e-87
													0.37903	-0.41376	1.39858e-89			0.37903	-0.41376	-1.91995e-89
													0.32652	-0.48352	-6.69135e-85			0.32652	-0.48352	-6.00937e-84
													0.33027	-0.47829	2.22997e-84			0.33027	-0.47829	1.98857e-83
													0.31623	-0.48839	1.68843e-83			0.31623	-0.48839	1.49881e-82
													0.32009	-0.48271	-2.30337e-83			0.32009	-0.48271	-2.06215e-82
													0.29419	-0.48652	-1.35186e-80			0.29419	-0.48652	-1.17113e-79
													0.30191	-0.48715	-7.30928e-82			0.30191	-0.48715	-6.45634e-81
													0.30925	-0.48779	4.54463e-82			0.30925	-0.48779	3.94249e-81
													0.38785	-0.39694	5.41208e-90			0.38785	-0.39694	4.2803e-89
													0.38825	-0.38655	-1.57769e-89			0.38825	-0.38655	-1.38736e-88
													0.38773	-0.39426	2.69112e-90			0.38773	-0.39426	1.85887e-89
													0.38818	-0.39167	-7.95449e-91			0.38818	-0.39167	-1.10369e-89
													0.38744	-0.38919	-1.63987e-89			0.38744	-0.38919	-1.45628e-88
													0.39043	-0.38001	-1.30545e-89			0.39043	-0.38001	-1.12343e-88
													0.38736	-0.38412	-6.22804e-89			0.38736	-0.38412	-5.33028e-88
													0.3879	-0.38133	-6.94259e-89			0.3879	-0.38133	-5.89831e-88
													0.39084	-0.37726	-1.9672e-89			0.39084	-0.37726	-1.66991e-88
													0.39044	-0.37446	-4.07444e-89			0.39044	-0.37446	-3.41562e-88
													0.38498	-0.39799	-1.69412e-89			0.38498	-0.39799	-1.57029e-88
													0.39589	-0.36133	-2.99431e-89			0.39589	-0.36133	-2.37997e-88
													0.39563	-0.35853	-4.73167e-89			0.39563	-0.35853	-3.74146e-88
													0.39738	-0.35147	-8.79899e-89			0.39738	-0.35147	-6.70369e-88
													0.39872	-0.35027	-9.56079e-89			0.39872	-0.35027	-7.17629e-88
													0.39726	-0.3488	-1.19243e-88			0.39726	-0.3488	-9.04446e-88
													0.39872	-0.34759	-1.27526e-88			0.39872	-0.34759	-9.51841e-88
													0.39561	-0.35557	-6.96209e-89			0.39561	-0.35557	-5.46639e-88
													0.39569	-0.3526	-9.7333e-89			0.39569	-0.3526	-7.58446e-88
													0.39733	-0.34625	-1.54239e-88			0.39733	-0.34625	-1.16277e-87
													0.39872	-0.34492	-1.67039e-88			0.39872	-0.34492	-1.24007e-87
													0.39724	-0.34366	-1.99787e-88			0.39724	-0.34366	-1.49998e-87
													0.39872	-0.34225	-2.15283e-88			0.39872	-0.34225	-1.58992e-87
													0.0027	-0.35176	-4.98909e-74			0.0027	-0.35176	-3.92142e-73
													0.00128	-0.35027	-7.59662e-74			0.00128	-0.35027	-5.92777e-73
													0.00435	-0.35304	-4.41443e-74			0.00435	-0.35304	-3.52324e-73
													0.08378	-0.48832	-6.7958e-72			0.08378	-0.48832	-6.12717e-71
													0.07991	-0.48249	-4.18563e-70			0.07991	-0.48249	-3.60174e-69
													0.02079	-0.41431	-2.21735e-74			0.02079	-0.41431	-1.86345e-73
													0.02109	-0.41141	-6.0632e-74			0.02109	-0.41141	-5.1416e-73
													0.02076	-0.40907	-3.18218e-74			0.02076	-0.40907	-2.69112e-73
													0.02126	-0.40694	-3.76822e-74			0.02126	-0.40694	-3.19551e-73
													0.02282	-0.42011	-7.85953e-74			0.02282	-0.42011	-6.74844e-73
													0.02392	-0.41637	-2.70691e-73			0.02392	-0.41637	-2.32781e-72
													0.02532	-0.42314	-2.00978e-73			0.02532	-0.42314	-1.72914e-72
													0.02924	-0.42633	8.23049e-73			0.02924	-0.42633	6.95635e-72
													0.03178	-0.43332	3.0315e-72			0.03178	-0.43332	2.61608e-71
													0.03231	-0.42914	-5.98701e-72			0.03231	-0.42914	-5.09082e-71
													0.03979	-0.44708	2.768e-72			0.03979	-0.44708	2.39894e-71
													0.04356	-0.45069	2.83358e-72			0.04356	-0.45069	2.52148e-71
													0.03511	-0.43633	-5.3274e-71			0.03511	-0.43633	-4.58066e-70
													0.03982	-0.44229	-3.50191e-72			0.03982	-0.44229	-3.01805e-71
													0.03887	-0.43853	1.05516e-71			0.03887	-0.43853	9.06693e-71
													0.04831	-0.45393	2.29832e-70			0.04831	-0.45393	1.99655e-69
													0.05306	-0.45807	1.27418e-69			0.05306	-0.45807	1.10373e-68
													0.05726	-0.46272	-1.93251e-70			0.05726	-0.46272	-1.67772e-69
													0.0615	-0.46758	-7.67792e-70			0.0615	-0.46758	-6.61815e-69
													0.07587	-0.47683	-4.96506e-70			0.07587	-0.47683	-4.25865e-69
													0.07166	-0.47133	-8.55271e-70			0.07166	-0.47133	-7.3517e-69
													0.06734	-0.46598	8.82129e-69			0.06734	-0.46598	7.60466e-68
													0.00447	-0.36633	-8.38709e-76			0.00447	-0.36633	-7.58929e-75
													0.00447	-0.35572	-3.04116e-74			0.00447	-0.35572	-2.44944e-73
													0.00413	-0.36373	-4.69755e-75			0.00413	-0.36373	-3.99473e-74
													0.00452	-0.35835	-2.29359e-74			0.00452	-0.35835	-1.88517e-73
													0.00436	-0.36104	-1.32132e-74			0.00436	-0.36104	-1.10568e-73
													0.01501	-0.38512	8.92029e-75			0.01501	-0.38512	7.62821e-74
													0.0123	-0.38136	2.00685e-74			0.0123	-0.38136	1.73154e-73
													0.01518	-0.38266	1.23502e-73			0.01518	-0.38266	1.06651e-72
													0.00683	-0.37037	2.01089e-75			0.00683	-0.37037	1.64853e-74
													0.00654	-0.36753	-2.76033e-75			0.00654	-0.36753	-2.48372e-74
													0.00941	-0.3716	-4.05034e-75			0.00941	-0.3716	-3.85139e-74
													0.01202	-0.37283	-1.00691e-73			0.01202	-0.37283	-8.76635e-73
													0.01223	-0.37557	4.28348e-74			0.01223	-0.37557	3.56774e-73
													0.01229	-0.37843	-1.58667e-75			0.01229	-0.37843	-1.67549e-74
													0.0153	-0.39535	4.13912e-76			0.0153	-0.39535	5.35133e-75
													0.01699	-0.39243	2.96771e-74			0.01699	-0.39243	2.56504e-73
													0.01787	-0.38664	7.71327e-74			0.01787	-0.38664	6.50662e-73
													0.01771	-0.3894	4.95045e-74			0.01771	-0.3894	4.25439e-73
													0.0175	-0.39769	4.75981e-75			0.0175	-0.39769	4.24614e-74
													0.01905	-0.39995	5.55184e-74			0.01905	-0.39995	4.7624e-73
													0.02081	-0.40234	2.95831e-73			0.02081	-0.40234	2.54163e-72
													0.02222	-0.4043	7.92552e-74			0.02222	-0.4043	6.52627e-73
													0.39351	-0.36491	-3.85355e-89			0.39351	-0.36491	-3.14372e-88
													0.39082	-0.3717	-5.34738e-89			0.39082	-0.3717	-4.4492e-88
													0.39075	-0.36894	-8.57661e-89			0.39075	-0.36894	-7.08793e-88
													0.39053	-0.36601	-1.41379e-88			0.39053	-0.36601	-1.16168e-87
													0.39372	-0.36242	-5.13646e-89			0.39372	-0.36242	-4.16044e-88
													0.28605	-0.48597	5.09836e-80			0.28605	-0.48597	4.43331e-79
													0.37911	-0.41116	-8.04216e-88			0.37911	-0.41116	-7.05684e-87
													0.38221	-0.39927	-3.39123e-88			0.38221	-0.39927	-2.95307e-87
													0.37974	-0.40832	-1.141e-87			0.37974	-0.40832	-9.96203e-87
													0.38106	-0.40507	-7.22645e-88			0.38106	-0.40507	-6.24574e-87
													0.38205	-0.40226	-3.42151e-88			0.38205	-0.40226	-2.96847e-87
													0.37944	-0.40045	-2.59032e-87			0.37944	-0.40045	-2.24339e-86
													0.34032	-0.47526	9.37479e-85			0.34032	-0.47526	8.18329e-84
													0.33407	-0.47328	-1.95951e-84			0.33407	-0.47328	-1.94961e-83
													0.34335	-0.46984	-1.32805e-84			0.34335	-0.46984	-1.16928e-83
													0.34849	-0.46471	5.91931e-84			0.34849	-0.46471	5.12115e-83
													0.35321	-0.46096	-1.73623e-84			0.35321	-0.46096	-1.50209e-83
													0.36453	-0.44965	5.28169e-85			0.36453	-0.44965	4.6503e-84
													0.36098	-0.45274	-5.18574e-85			0.36098	-0.45274	-4.52639e-84
													0.35188	-0.4546	1.46596e-83			0.35188	-0.4546	1.26864e-82
													0.3563	-0.45156	-1.5962e-83			0.3563	-0.45156	-1.38346e-82
													0.37258	-0.43256	9.96616e-87			0.37258	-0.43256	8.57217e-86
													0.36659	-0.44219	6.89027e-85			0.36659	-0.44219	5.90401e-84
													0.36346	-0.44488	-9.36566e-85			0.36346	-0.44488	-8.13017e-84
													0.36868	-0.43476	-1.04846e-84			0.36868	-0.43476	-9.12093e-84
													0.36579	-0.43814	-2.78052e-85			0.36579	-0.43814	-2.36497e-84
													0.37335	-0.42833	4.16511e-86			0.37335	-0.42833	3.60713e-85
													0.37448	-0.42419	3.7898e-87			0.37448	-0.42419	3.04023e-86
													0.37495	-0.41995	1.14319e-88			0.37495	-0.41995	-1.86388e-87
													0.3758	-0.41718	-1.38977e-86			0.3758	-0.41718	-1.223e-85
													0.37569	-0.41442	-6.96891e-87			0.37569	-0.41442	-6.14983e-86
													0.37626	-0.4121	-1.62637e-86			0.37626	-0.4121	-1.41446e-85
													0.32409	-0.47723	-1.65495e-83			0.32409	-0.47723	-1.33941e-82
													0.32809	-0.4721	3.63076e-84			0.32809	-0.4721	1.525e-83
													0.31333	-0.48179	-5.37473e-82			0.31333	-0.48179	-4.65233e-81
													0.31758	-0.47611	-1.29322e-82			0.31758	-0.47611	-1.19869e-81
													0.29078	-0.4788	-6.32337e-81			0.29078	-0.4788	-6.0724e-80
													0.29869	-0.47978	3.8498e-80			0.29869	-0.47978	3.33964e-79
													0.3062	-0.48081	1.31223e-81			0.3062	-0.48081	1.17017e-80
													0.38498	-0.39505	-4.50545e-89			0.38498	-0.39505	-3.98813e-88
													0.3856	-0.38663	-1.60774e-88			0.3856	-0.38663	-1.37516e-87
													0.38519	-0.39195	-9.35766e-89			0.38519	-0.39195	-8.11606e-88
													0.38459	-0.38914	-2.04223e-88			0.38459	-0.38914	-1.75474e-87
													0.38426	-0.38437	-6.69845e-88			0.38426	-0.38437	-5.67182e-87
													0.38701	-0.37883	-2.06288e-88			0.38701	-0.37883	-1.73635e-87
													0.38527	-0.38168	-4.70169e-88			0.38527	-0.38168	-3.96787e-87
													0.38782	-0.37576	-1.90323e-88			0.38782	-0.37576	-1.59336e-87
													0.38795	-0.37313	-2.52395e-88			0.38795	-0.37313	-2.10235e-87
													0.38211	-0.39623	-5.86929e-88			0.38211	-0.39623	-5.07741e-87
													0.39348	-0.35991	-7.81686e-89			0.39348	-0.35991	-6.30151e-88
													0.39316	-0.3571	-1.23354e-88			0.39316	-0.3571	-9.90221e-88
													0.39562	-0.34995	-1.3184e-88			0.39562	-0.34995	-1.02243e-87
													0.39579	-0.34725	-1.68569e-88			0.39579	-0.34725	-1.2976e-87
													0.39336	-0.3541	-1.60807e-88			0.39336	-0.3541	-1.28254e-87
													0.39316	-0.3514	-2.26112e-88			0.39316	-0.3514	-1.79675e-87
													0.39583	-0.34509	-2.06499e-88			0.39583	-0.34509	-1.58208e-87
													0.39725	-0.34102	-2.54314e-88			0.39725	-0.34102	-1.89949e-87
													0.39872	-0.33957	-2.73419e-88			0.39872	-0.33957	-2.00902e-87
													0.39561	-0.34243	-2.73519e-88			0.39561	-0.34243	-2.0907e-87
													0.09077	-0.48772	1.04249e-70			0.09077	-0.48772	9.04477e-70
													0.09811	-0.48711	-6.41908e-71			0.09811	-0.48711	-5.62032e-70
													0.10582	-0.48647	1.01513e-69			0.10582	-0.48647	8.78881e-69
													0.11394	-0.48584	2.62258e-69			0.11394	-0.48584	2.25015e-68
													0.12248	-0.4852	-2.4375e-70			0.12248	-0.4852	-1.98664e-69
													0.1315	-0.48448	1.33969e-69			0.1315	-0.48448	1.14939e-68
													0.00259	-0.34911	-9.92125e-74			0.00259	-0.34911	-7.8526e-73
													0.00128	-0.34759	-1.62243e-73			0.00128	-0.34759	-1.27665e-72
													0.00263	-0.34637	-2.23092e-73			0.00263	-0.34637	-1.78353e-72
													0.00128	-0.34492	-3.6681e-73			0.00128	-0.34492	-2.9099e-72
													0.00253	-0.34367	-5.34123e-73			0.00253	-0.34367	-4.30256e-72
													0.00128	-0.34225	-8.20798e-73			0.00128	-0.34225	-6.54939e-72
													0.00637	-0.35439	-5.7067e-74			0.00637	-0.35439	-4.59343e-73
													0.00424	-0.35073	-7.6419e-74			0.00424	-0.35073	-6.15197e-73
													0.00648	-0.3517	-1.37674e-73			0.00648	-0.3517	-1.13848e-72
													0.00254	-0.34083	-1.29186e-72			0.00254	-0.34083	-1.04614e-71
													0.00128	-0.33957	-1.62135e-72			0.00128	-0.33957	-1.2945e-71
													0.0867	-0.4816	7.31065e-70			0.0867	-0.4816	6.31214e-69
													0.08245	-0.47565	-1.59202e-69			0.08245	-0.47565	-1.37847e-68
													0.02489	-0.41256	1.08402e-72			0.02489	-0.41256	9.18726e-72
													0.02397	-0.409	9.24653e-73			0.02397	-0.409	7.90583e-72
													0.02476	-0.40596	-1.43073e-73			0.02476	-0.40596	-1.22978e-72
													0.02863	-0.41516	-1.18951e-71			0.02863	-0.41516	-1.01493e-70
													0.02889	-0.41222	6.41115e-73			0.02889	-0.41222	4.39804e-72
													0.02749	-0.41883	3.54525e-72			0.02749	-0.41883	3.01779e-71
													0.03052	-0.42223	-5.22984e-72			0.03052	-0.42223	-4.54629e-71
													0.03391	-0.42508	-2.71658e-72			0.03391	-0.42508	-2.17403e-71
													0.03646	-0.43162	5.61733e-71			0.03646	-0.43162	4.81705e-70
													0.03631	-0.42748	3.44743e-71			0.03631	-0.42748	2.95841e-70
													0.044	-0.44465	6.92433e-71			0.044	-0.44465	6.01169e-70
													0.04807	-0.44851	2.234e-70			0.04807	-0.44851	1.94543e-69
													0.04078	-0.43412	-7.18098e-70			0.04078	-0.43412	-6.17087e-69
													0.04367	-0.43866	2.93604e-70			0.04367	-0.43866	2.52374e-69
													0.05419	-0.45109	6.05718e-69			0.05419	-0.45109	5.24957e-68
													0.05901	-0.45583	7.82172e-69			0.05901	-0.45583	6.75677e-68
													0.06299	-0.46071	-9.66917e-69			0.06299	-0.46071	-8.34466e-68
													0.07801	-0.46987	-1.19506e-68			0.07801	-0.46987	-1.02665e-67
													0.07341	-0.4643	4.4721e-68			0.07341	-0.4643	3.85149e-67
													0.06879	-0.45903	1.75663e-68			0.06879	-0.45903	1.51603e-67
													0.00663	-0.36498	-1.32159e-74			0.00663	-0.36498	-1.14244e-73
													0.00657	-0.35711	-4.79326e-74			0.00657	-0.35711	-3.89877e-73
													0.00642	-0.36238	-2.77053e-74			0.00642	-0.36238	-2.3548e-73
													0.00643	-0.35955	-4.0768e-74			0.00643	-0.35955	-3.39106e-73
													0.00929	-0.35555	-1.38174e-73			0.00929	-0.35555	-1.11821e-72
													0.01794	-0.38419	2.14765e-73			0.01794	-0.38419	1.82685e-72
													0.01499	-0.37978	2.49418e-73			0.01499	-0.37978	2.11561e-72
													0.01768	-0.38127	2.76799e-72			0.01768	-0.38127	2.39208e-71
													0.00971	-0.3688	-3.65512e-74			0.00971	-0.3688	-3.19583e-73
													0.00964	-0.36613	-1.13419e-73			0.00964	-0.36613	-9.79009e-73
													0.01268	-0.37017	-5.21114e-73			0.01268	-0.37017	-4.53524e-72
													0.01521	-0.37159	-2.01446e-72			0.01521	-0.37159	-1.7449e-71
													0.01446	-0.37409	-1.17717e-72			0.01446	-0.37409	-1.02049e-71
													0.01532	-0.37654	-3.33278e-72			0.01532	-0.37654	-2.88019e-71
													0.01891	-0.39457	1.23989e-73			0.01891	-0.39457	1.08246e-72
													0.02006	-0.39146	4.46407e-73			0.02006	-0.39146	3.77989e-72
													0.0209	-0.38537	-1.11338e-72			0.0209	-0.38537	-9.55854e-72
													0.02078	-0.38829	1.09028e-72			0.02078	-0.38829	9.31687e-72
													0.02107	-0.39683	1.09354e-73			0.02107	-0.39683	9.76869e-73
													0.02258	-0.39941	1.51842e-73			0.02258	-0.39941	1.28164e-72
													0.02493	-0.40204	5.91461e-72			0.02493	-0.40204	5.09071e-71
													0.39079	-0.36347	-1.72574e-88			0.39079	-0.36347	-1.4113e-87
													0.38793	-0.37018	-3.69709e-88			0.38793	-0.37018	-3.06404e-87
													0.38768	-0.36735	-5.84708e-88			0.38768	-0.36735	-4.82553e-87
													0.38764	-0.36485	-7.66276e-88			0.38764	-0.36485	-6.30223e-87
													0.39061	-0.36105	-2.44282e-88			0.39061	-0.36105	-1.99005e-87
													0.14102	-0.48381	3.93186e-69			0.14102	-0.48381	3.37547e-68
													0.15102	-0.48318	2.36493e-69			0.15102	-0.48318	2.03783e-68
													0.27752	-0.48534	4.9089e-79			0.27752	-0.48534	4.26676e-78
													0.28242	-0.47786	-1.06004e-78			0.28242	-0.47786	-9.19689e-78
													0.16142	-0.48263	1.16624e-69			0.16142	-0.48263	1.00889e-68
													0.17218	-0.48224	1.98234e-71			0.17218	-0.48224	1.80377e-70
													0.18325	-0.48205	-2.43521e-71			0.18325	-0.48205	-2.11916e-70
													0.19442	-0.48199	-1.85652e-72			0.19442	-0.48199	-1.63193e-71
													0.26854	-0.48466	-2.5089e-78			0.26854	-0.48466	-2.18007e-77
													0.20561	-0.48201	7.40184e-73			0.20561	-0.48201	6.43762e-72
													0.21678	-0.4821	-7.09844e-75			0.21678	-0.4821	-5.68955e-74
													0.22784	-0.48228	-1.15947e-74			0.22784	-0.48228	-1.01524e-73
													0.23871	-0.48263	8.17097e-76			0.23871	-0.48263	7.10195e-75
													0.24914	-0.48323	1.23658e-76			0.24914	-0.48323	1.08585e-75
													0.25908	-0.48392	-1.32026e-77			0.25908	-0.48392	-1.15931e-76
													0.37535	-0.40933	-4.89101e-86			0.37535	-0.40933	-4.20501e-85
													0.37905	-0.3978	-6.67454e-87			0.37905	-0.3978	-5.7118e-86
													0.37675	-0.40601	-1.0856e-86			0.37675	-0.40601	-9.3353e-86
													0.37831	-0.40295	-3.12655e-87			0.37831	-0.40295	-2.72167e-86
													0.37628	-0.40001	-6.40479e-86			0.37628	-0.40001	-5.47727e-85
													0.33752	-0.46856	-7.14384e-84			0.33752	-0.46856	-6.01049e-83
													0.33215	-0.46801	3.78244e-83			0.33215	-0.46801	3.32431e-82
													0.34126	-0.46346	3.84857e-83			0.34126	-0.46346	3.30525e-82
													0.34697	-0.45833	-4.62415e-84			0.34697	-0.45833	-3.94004e-83
													0.34718	-0.45188	-1.2264e-82			0.34718	-0.45188	-1.06174e-81
													0.35894	-0.44657	1.49675e-83			0.35894	-0.44657	1.30605e-82
													0.35269	-0.44821	7.49814e-83			0.35269	-0.44821	6.48825e-82
													0.36887	-0.43009	1.33896e-85			0.36887	-0.43009	1.07755e-84
													0.36101	-0.43969	3.14783e-84			0.36101	-0.43969	2.60092e-83
													0.36407	-0.4334	-4.73653e-83			0.36407	-0.4334	-4.10307e-82
													0.37014	-0.42566	-9.39236e-85			0.37014	-0.42566	-8.18522e-84
													0.37078	-0.42138	-5.58207e-85			0.37078	-0.42138	-4.88361e-84
													0.37205	-0.41664	-6.57154e-85			0.37205	-0.41664	-5.69116e-84
													0.37254	-0.41263	-5.68426e-85			0.37254	-0.41263	-4.90832e-84
													0.37175	-0.40943	-1.23426e-85			0.37175	-0.40943	-1.08112e-84
													0.322	-0.47061	-5.25249e-83			0.322	-0.47061	-3.95165e-82
													0.32682	-0.46538	-9.59962e-83			0.32682	-0.46538	-9.93998e-82
													0.31067	-0.47483	-5.32889e-81			0.31067	-0.47483	-4.67376e-80
													0.31545	-0.46926	-1.1112e-81			0.31545	-0.46926	-9.8458e-81
													0.28758	-0.47057	2.30507e-78			0.28758	-0.47057	1.99761e-77
													0.29573	-0.47188	1.38742e-79			0.29573	-0.47188	1.2199e-78
													0.30338	-0.47336	-6.64364e-80			0.30338	-0.47336	-5.7572e-79
													0.38183	-0.39343	-1.06247e-87			0.38183	-0.39343	-9.11981e-87
													0.38259	-0.38724	-1.73347e-87			0.38259	-0.38724	-1.47079e-86
													0.38205	-0.39047	-1.44228e-87			0.38205	-0.39047	-1.22982e-86
													0.38118	-0.38514	-5.8162e-87			0.38118	-0.38514	-4.90941e-86
													0.3849	-0.3769	-1.19304e-87			0.3849	-0.3769	-9.98908e-87
													0.38213	-0.38258	-3.87558e-87			0.38213	-0.38258	-3.26372e-86
													0.38349	-0.37962	-2.11833e-87			0.38349	-0.37962	-1.77902e-86
													0.38525	-0.37427	-1.19815e-87			0.38525	-0.37427	-9.99288e-87
													0.38556	-0.37178	-1.29173e-87			0.38556	-0.37178	-1.07373e-86
													0.38266	-0.37527	-5.67697e-87			0.38266	-0.37527	-4.74133e-86
													0.37886	-0.39485	-1.23083e-86			0.37886	-0.39485	-1.04816e-85
													0.3907	-0.35855	-3.07336e-88			0.3907	-0.35855	-2.49373e-87
													0.39058	-0.35582	-4.20296e-88			0.39058	-0.35582	-3.39735e-87
													0.3935	-0.34882	-2.57845e-88			0.3935	-0.34882	-2.03541e-87
													0.39359	-0.34611	-3.21603e-88			0.39359	-0.34611	-2.52561e-87
													0.39066	-0.35305	-5.24347e-88			0.39066	-0.35305	-4.22102e-87
													0.3906	-0.35011	-6.8446e-88			0.3906	-0.35011	-5.48819e-87
													0.39347	-0.34366	-4.11711e-88			0.39347	-0.34366	-3.2234e-87
													0.39736	-0.33811	-3.24195e-88			0.39736	-0.33811	-2.40502e-87
													0.39872	-0.3369	-3.42684e-88			0.39872	-0.3369	-2.50546e-87
													0.3954	-0.33952	-3.6351e-88			0.3954	-0.33952	-2.77068e-87
													0.39325	-0.34124	-5.31041e-88			0.39325	-0.34124	-4.1478e-87
													0.39725	-0.33537	-4.07921e-88			0.39725	-0.33537	-3.01481e-87
													0.39871	-0.33422	-4.24446e-88			0.39871	-0.33422	-3.08814e-87
													0.39738	-0.33284	-4.92502e-88			0.39738	-0.33284	-3.61793e-87
													0.39871	-0.33155	-5.20127e-88			0.39871	-0.33155	-3.76619e-87
													0.09384	-0.48068	-8.80531e-70			0.09384	-0.48068	-7.67894e-69
													0.10134	-0.47973	2.61896e-69			0.10134	-0.47973	2.29057e-68
													0.10925	-0.47877	8.48743e-69			0.10925	-0.47877	7.25385e-68
													0.1176	-0.4778	1.56373e-68			0.1176	-0.4778	1.3537e-67
													0.1264	-0.47685	-1.09117e-68			0.1264	-0.47685	-9.44582e-68
													0.13579	-0.47584	2.18809e-68			0.13579	-0.47584	1.88428e-67
													0.00444	-0.34796	-1.77186e-73			0.00444	-0.34796	-1.44851e-72
													0.00448	-0.34223	-1.32236e-72			0.00448	-0.34223	-1.09935e-71
													0.00443	-0.34502	-4.43793e-73			0.00443	-0.34502	-3.65885e-72
													0.00895	-0.35307	-5.82559e-73			0.00895	-0.35307	-4.95297e-72
													0.00651	-0.34934	-2.88633e-73			0.00651	-0.34934	-2.41508e-72
													0.00919	-0.35038	-1.13744e-72			0.00919	-0.35038	-9.6782e-72
													0.00258	-0.33812	-2.46201e-72			0.00258	-0.33812	-1.9889e-71
													0.00128	-0.3369	-2.53251e-72			0.00128	-0.3369	-2.00743e-71
													0.00267	-0.33537	-3.42907e-72			0.00267	-0.33537	-2.73246e-71
													0.00128	-0.33422	-2.67289e-72			0.00128	-0.33422	-2.06637e-71
													0.0043	-0.33955	-2.82467e-72			0.0043	-0.33955	-2.33961e-71
													0.08937	-0.47443	5.76695e-69			0.08937	-0.47443	4.99861e-68
													0.0847	-0.46834	5.13261e-69			0.0847	-0.46834	4.36264e-68
													0.02804	-0.40886	8.24045e-72			0.02804	-0.40886	7.25964e-71
													0.03133	-0.41039	6.62678e-72			0.03133	-0.41039	5.48466e-71
													0.02905	-0.40462	8.21348e-73			0.02905	-0.40462	2.59565e-72
													0.03259	-0.41376	-4.85938e-71			0.03259	-0.41376	-4.13308e-70
													0.03223	-0.41743	1.12061e-70			0.03223	-0.41743	9.53095e-70
													0.03504	-0.42023	-7.08401e-71			0.03504	-0.42023	-6.24298e-70
													0.03835	-0.42357	1.81574e-70			0.03835	-0.42357	1.59964e-69
													0.03982	-0.42828	-2.04284e-70			0.03982	-0.42828	-1.72918e-69
													0.04414	-0.42898	3.57103e-69			0.04414	-0.42898	3.07679e-68
													0.04841	-0.44185	1.73035e-69			0.04841	-0.44185	1.51171e-68
													0.05209	-0.44427	1.02127e-69			0.05209	-0.44427	8.72153e-69
													0.04818	-0.43346	-2.6999e-69			0.04818	-0.43346	-2.29967e-68
													0.05655	-0.44438	-1.44484e-68			0.05655	-0.44438	-1.25523e-67
													0.06021	-0.44877	8.99968e-68			0.06021	-0.44877	7.77233e-67
													0.06426	-0.45346	-4.90852e-68			0.06426	-0.45346	-4.23856e-67
													0.07982	-0.46244	-6.88627e-68			0.07982	-0.46244	-5.91248e-67
													0.07473	-0.45689	5.40913e-67			0.07473	-0.45689	4.65699e-66
													0.06995	-0.45271	-2.69779e-67			0.06995	-0.45271	-2.32305e-66
													0.00932	-0.36357	-1.19131e-73			0.00932	-0.36357	-1.00984e-72
													0.00936	-0.35814	-8.38923e-74			0.00936	-0.35814	-6.49771e-73
													0.0092	-0.36084	-1.1007e-73			0.0092	-0.36084	-9.02448e-73
													0.01185	-0.35683	-1.50597e-72			0.01185	-0.35683	-1.29519e-71
													0.01186	-0.3542	-5.7767e-72			0.01186	-0.3542	-4.9944e-71
													0.02067	-0.38265	6.28501e-72			0.02067	-0.38265	5.42868e-71
													0.01809	-0.37836	-1.56761e-71			0.01809	-0.37836	-1.36277e-70
													0.02046	-0.38012	2.78745e-71			0.02046	-0.38012	2.41114e-70
													0.01251	-0.36747	-3.76839e-73			0.01251	-0.36747	-3.18109e-72
													0.01254	-0.36473	-1.21604e-72			0.01254	-0.36473	-1.02966e-71
													0.01533	-0.36867	-9.43656e-72			0.01533	-0.36867	-8.17195e-71
													0.01778	-0.37018	-3.20529e-71			0.01778	-0.37018	-2.77336e-70
													0.01733	-0.37348	-2.603e-71			0.01733	-0.37348	-2.24351e-70
													0.01904	-0.37557	-9.01771e-71			0.01904	-0.37557	-7.77762e-70
													0.02275	-0.39393	6.32024e-72			0.02275	-0.39393	5.41605e-71
													0.02365	-0.39032	-7.45685e-72			0.02365	-0.39032	-6.29582e-71
													0.02358	-0.38372	-3.67239e-72			0.02358	-0.38372	-3.36671e-71
													0.02385	-0.38691	1.28686e-71			0.02385	-0.38691	1.08596e-70
													0.02568	-0.39723	-2.4712e-72			0.02568	-0.39723	-1.92431e-71
													0.02927	-0.40031	1.36064e-70			0.02927	-0.40031	1.16524e-69
													0.38761	-0.36243	-9.89568e-88			0.38761	-0.36243	-8.11317e-87
													0.38562	-0.36899	-1.63108e-87			0.38562	-0.36899	-1.35082e-86
													0.38531	-0.36623	-2.43963e-87			0.38531	-0.36623	-2.01417e-86
													0.38551	-0.36374	-2.67353e-87			0.38551	-0.36374	-2.20051e-86
													0.3875	-0.35981	-1.30842e-87			0.3875	-0.35981	-1.06943e-86
													0.14566	-0.47491	2.90397e-68			0.14566	-0.47491	2.49974e-67
													0.15599	-0.47412	-8.34489e-69			0.15599	-0.47412	-7.21469e-68
													0.27361	-0.47693	2.998e-78			0.27361	-0.47693	2.59544e-77
													0.27893	-0.46935	-2.76567e-78			0.27893	-0.46935	-2.41486e-77
													0.16668	-0.47352	-2.124e-69			0.16668	-0.47352	-1.85422e-68
													0.17764	-0.47313	1.50325e-70			0.17764	-0.47313	1.29177e-69
													0.18882	-0.47299	5.1353e-71			0.18882	-0.47299	4.47545e-70
													0.20006	-0.47296	-4.37525e-72			0.20006	-0.47296	-3.77127e-71
													0.26435	-0.47599	3.55195e-77			0.26435	-0.47599	3.10086e-76
													0.21131	-0.47303	-1.06636e-72			0.21131	-0.47303	-9.32814e-72
													0.22249	-0.47323	1.30782e-73			0.22249	-0.47323	1.13564e-72
													0.23354	-0.47357	1.02392e-74			0.23354	-0.47357	9.01597e-74
													0.2443	-0.47419	-2.05875e-75			0.2443	-0.47419	-1.80171e-74
													0.25455	-0.47503	-1.05095e-76			0.25455	-0.47503	-9.15875e-76
													0.37261	-0.40638	-2.03824e-85			0.37261	-0.40638	-1.76184e-84
													0.37598	-0.39651	-8.7581e-86			0.37598	-0.39651	-7.4711e-85
													0.37414	-0.40299	-2.05598e-85			0.37414	-0.40299	-1.76503e-84
													0.37328	-0.39907	-2.63524e-85			0.37328	-0.39907	-2.25112e-84
													0.33401	-0.46156	8.41337e-84			0.33401	-0.46156	2.32138e-83
													0.34084	-0.45607	2.8247e-82			0.34084	-0.45607	2.4493e-81
													0.34186	-0.44792	2.1788e-81			0.34186	-0.44792	1.88625e-80
													0.3486	-0.44536	2.27596e-82			0.3486	-0.44536	1.97611e-81
													0.35421	-0.44015	-7.17052e-82			0.35421	-0.44015	-6.21924e-81
													0.36517	-0.42754	-2.79364e-83			0.36517	-0.42754	-2.41463e-82
													0.35712	-0.43382	-4.92164e-82			0.35712	-0.43382	-4.25228e-81
													0.36026	-0.42931	-2.08967e-83			0.36026	-0.42931	-1.79484e-82
													0.36614	-0.42268	-1.90177e-83			0.36614	-0.42268	-1.63921e-82
													0.36748	-0.41814	-1.03073e-83			0.36748	-0.41814	-8.85372e-83
													0.36822	-0.41402	-5.99231e-84			0.36822	-0.41402	-5.1367e-83
													0.36912	-0.41096	-2.91433e-84			0.36912	-0.41096	-2.49483e-83
													0.36869	-0.40782	-3.77977e-84			0.36869	-0.40782	-3.23089e-83
													0.32043	-0.46357	4.84687e-82			0.32043	-0.46357	4.1831e-81
													0.3266	-0.45793	-6.17159e-82			0.3266	-0.45793	-6.17389e-81
													0.3081	-0.46763	-1.57826e-80			0.3081	-0.46763	-1.42438e-79
													0.31395	-0.4628	-4.92429e-81			0.31395	-0.4628	-4.16977e-80
													0.28454	-0.46193	1.19926e-77			0.28454	-0.46193	1.04483e-76
													0.29305	-0.46345	-3.31113e-78			0.29305	-0.46345	-2.86428e-77
													0.30091	-0.46522	-7.67149e-79			0.30091	-0.46522	-6.68846e-78
													0.37869	-0.39143	-2.00535e-86			0.37869	-0.39143	-1.70293e-85
													0.37902	-0.3875	-2.129e-86			0.37902	-0.3875	-1.80054e-85
													0.37889	-0.38358	-2.88252e-86			0.37889	-0.38358	-2.42981e-85
													0.38139	-0.37747	-1.06672e-86			0.38139	-0.37747	-8.93343e-86
													0.37982	-0.38028	-2.04937e-86			0.37982	-0.38028	-1.7218e-85
													0.38256	-0.37289	-6.92572e-87			0.38256	-0.37289	-5.76993e-86
													0.38316	-0.37039	-5.9821e-87			0.38316	-0.37039	-4.96926e-86
													0.37985	-0.37439	-2.77389e-86			0.37985	-0.37439	-2.31667e-85
													0.37555	-0.39312	-1.06739e-85			0.37555	-0.39312	-9.06493e-85
													0.38736	-0.35724	-1.70178e-87			0.38736	-0.35724	-1.3868e-86
													0.38762	-0.35451	-1.84718e-87			0.38762	-0.35451	-1.4998e-86
													0.3909	-0.34742	-7.57903e-88			0.3909	-0.34742	-6.04986e-87
													0.39051	-0.34494	-1.05649e-87			0.39051	-0.34494	-8.41624e-87
													0.38795	-0.35175	-1.92632e-87			0.38795	-0.35175	-1.55799e-86
													0.38815	-0.34906	-2.12388e-87			0.38815	-0.34906	-1.7117e-86
													0.39032	-0.34243	-1.35317e-87			0.39032	-0.34243	-1.07521e-86
													0.39537	-0.33666	-4.58864e-88			0.39537	-0.33666	-3.48078e-87
													0.39325	-0.33797	-6.80262e-88			0.39325	-0.33797	-5.28686e-87
													0.39036	-0.33974	-1.58701e-87			0.39036	-0.33974	-1.25651e-86
													0.39726	-0.3301	-6.06043e-88			0.39726	-0.3301	-4.43629e-87
													0.39871	-0.32888	-6.31083e-88			0.39871	-0.32888	-4.54808e-87
													0.39721	-0.32758	-7.24888e-88			0.39721	-0.32758	-5.28565e-87
													0.39871	-0.3262	-7.5856e-88			0.39871	-0.3262	-5.44122e-87
													0.39565	-0.33386	-5.43175e-88			0.39565	-0.33386	-4.0856e-87
													0.39561	-0.33112	-6.65629e-88			0.39561	-0.33112	-4.98514e-87
													0.09667	-0.47318	-6.43594e-69			0.09667	-0.47318	-5.62522e-68
													0.10437	-0.47191	2.9155e-68			0.10437	-0.47191	2.5368e-67
													0.11252	-0.47063	7.58882e-68			0.11252	-0.47063	6.4915e-67
													0.12114	-0.46936	2.29081e-68			0.12114	-0.46936	2.0251e-67
													0.13025	-0.46811	1.1676e-68			0.13025	-0.46811	9.82591e-68
													0.14005	-0.46682	1.23564e-67			0.14005	-0.46682	1.06079e-66
													0.00271	-0.3328	-2.68167e-72			0.00271	-0.3328	-2.03132e-71
													0.00128	-0.33155	-4.25056e-73			0.00128	-0.33155	-1.65927e-72
													0.00252	-0.33014	1.90847e-72			0.00252	-0.33014	1.82743e-71
													0.00128	-0.32888	6.89947e-72			0.00128	-0.32888	5.83731e-71
													0.00268	-0.32754	1.36774e-71			0.00268	-0.32754	1.15615e-70
													0.00128	-0.3262	2.36828e-71			0.00128	-0.3262	1.94188e-70
													0.00264	-0.32487	3.94462e-71			0.00264	-0.32487	3.26046e-70
													0.00128	-0.32353	5.51321e-71			0.00128	-0.32353	4.46366e-70
													0.00254	-0.32236	8.02783e-71			0.00254	-0.32236	6.55531e-70
													0.00128	-0.32086	1.02496e-70			0.00128	-0.32086	8.21731e-70
													0.00678	-0.34638	-7.76956e-73			0.00678	-0.34638	-6.55088e-72
													0.00652	-0.34102	-5.85522e-72			0.00652	-0.34102	-4.94971e-71
													0.00658	-0.34328	-2.93257e-72			0.00658	-0.34328	-2.4875e-71
													0.01218	-0.35162	-1.43147e-71			0.01218	-0.35162	-1.2356e-70
													0.00928	-0.34768	-4.76921e-72			0.00928	-0.34768	-4.09722e-71
													0.01229	-0.349	-2.33681e-71			0.01229	-0.349	-2.01529e-70
													0.00425	-0.33638	-4.78014e-72			0.00425	-0.33638	-3.90397e-71
													0.00417	-0.33379	-4.26368e-72			0.00417	-0.33379	-3.35104e-71
													0.00657	-0.3383	-1.01233e-71			0.00657	-0.3383	-8.46482e-71
													0.09179	-0.46679	2.80814e-69			0.09179	-0.46679	2.44465e-68
													0.08669	-0.46055	1.74513e-67			0.08669	-0.46055	1.50443e-66
													0.03201	-0.40711	1.91992e-70			0.03201	-0.40711	1.70737e-69
													0.03438	-0.41034	-3.82519e-70			0.03438	-0.41034	-3.41459e-69
													0.03297	-0.40335	-7.82484e-70			0.03297	-0.40335	-6.88471e-69
													0.03666	-0.41491	7.98188e-70			0.03666	-0.41491	6.38074e-69
													0.0402	-0.41877	4.84618e-69			0.0402	-0.41877	4.20441e-68
													0.04296	-0.42386	-4.35487e-69			0.04296	-0.42386	-3.78452e-68
													0.04796	-0.42574	-3.781e-68			0.04796	-0.42574	-3.2618e-67
													0.05465	-0.43752	3.6183e-68			0.05465	-0.43752	3.15235e-67
													0.05384	-0.42855	-1.50432e-68			0.05384	-0.42855	-1.24093e-67
													0.06053	-0.44094	3.52888e-67			0.06053	-0.44094	3.04776e-66
													0.06675	-0.44602	6.57921e-67			0.06675	-0.44602	5.67383e-66
													0.0813	-0.45447	-1.46038e-67			0.0813	-0.45447	-1.24981e-66
													0.07508	-0.44829	4.34536e-66			0.07508	-0.44829	3.73947e-65
													0.01238	-0.36199	1.84584e-73			0.01238	-0.36199	1.92613e-72
													0.01211	-0.35949	4.4901e-73			0.01211	-0.35949	4.03959e-72
													0.01413	-0.35804	-2.4064e-71			0.01413	-0.35804	-2.09841e-70
													0.01447	-0.35574	-3.05481e-71			0.01447	-0.35574	-2.66203e-70
													0.01481	-0.35328	-1.20392e-70			0.01481	-0.35328	-1.04343e-69
													0.02348	-0.38057	3.45208e-70			0.02348	-0.38057	2.98229e-69
													0.02187	-0.37773	-4.68614e-70			0.02187	-0.37773	-4.06221e-69
													0.02654	-0.38182	-1.1105e-69			0.02654	-0.38182	-9.61768e-69
													0.01471	-0.3631	1.90299e-71			0.01471	-0.3631	1.66987e-70
													0.01549	-0.36577	3.16512e-71			0.01549	-0.36577	2.7933e-70
													0.01799	-0.36746	-3.17271e-71			0.01799	-0.36746	-2.72758e-70
													0.0202	-0.36935	-2.35302e-70			0.0202	-0.36935	-2.02415e-69
													0.02054	-0.37224	-2.60621e-70			0.02054	-0.37224	-2.25636e-69
													0.02319	-0.37484	-1.79046e-69			0.02319	-0.37484	-1.54538e-68
													0.0268	-0.39256	1.91912e-70			0.0268	-0.39256	1.63108e-69
													0.02719	-0.38871	6.01612e-71			0.02719	-0.38871	5.39262e-70
													0.0268	-0.38528	7.89208e-70			0.0268	-0.38528	6.83609e-69
													0.02968	-0.38349	-4.19936e-69			0.02968	-0.38349	-3.62908e-68
													0.02993	-0.39561	1.53335e-70			0.02993	-0.39561	1.3948e-69
													0.03332	-0.39867	2.84144e-69			0.03332	-0.39867	2.4003e-68
													0.38437	-0.36137	-5.72456e-87			0.38437	-0.36137	-4.70519e-86
													0.38271	-0.36795	-8.79997e-87			0.38271	-0.36795	-7.29213e-86
													0.38292	-0.36476	-9.61608e-87			0.38292	-0.36476	-7.94152e-86
													0.38463	-0.35833	-6.04332e-87			0.38463	-0.35833	-4.94954e-86
													0.15031	-0.46568	9.65236e-68			0.15031	-0.46568	8.31793e-67
													0.16096	-0.46479	3.40139e-68			0.16096	-0.46479	2.9434e-67
													0.2698	-0.46816	-7.13671e-77			0.2698	-0.46816	-6.20401e-76
													0.27555	-0.46049	1.26752e-76			0.27555	-0.46049	1.09786e-75
													0.17198	-0.46424	1.31179e-69			0.17198	-0.46424	1.15936e-68
													0.18316	-0.46397	-4.91012e-70			0.18316	-0.46397	-4.26993e-69
													0.19445	-0.46389	-7.48391e-71			0.19445	-0.46389	-6.54147e-70
													0.20579	-0.46391	1.53186e-71			0.20579	-0.46391	1.33035e-70
													0.26018	-0.46699	1.69829e-76			0.26018	-0.46699	1.46419e-75
													0.21714	-0.46405	6.61501e-73			0.21714	-0.46405	5.86083e-72
													0.22838	-0.46435	-2.12507e-73			0.22838	-0.46435	-1.85969e-72
													0.23944	-0.46493	-1.19262e-75			0.23944	-0.46493	-1.08636e-74
													0.25005	-0.46587	2.63879e-75			0.25005	-0.46587	2.31414e-74
													0.36927	-0.40425	-2.65915e-84			0.36927	-0.40425	-2.2682e-83
													0.37262	-0.39516	-4.29068e-85			0.37262	-0.39516	-3.64096e-84
													0.36983	-0.40091	-1.97339e-84			0.36983	-0.40091	-1.68014e-83
													0.37009	-0.39749	-1.69715e-84			0.37009	-0.39749	-1.44322e-83
													0.33432	-0.45236	5.32445e-82			0.33432	-0.45236	4.63854e-81
													0.33714	-0.44403	-5.0984e-81			0.33714	-0.44403	-4.40868e-80
													0.34496	-0.43996	-9.04278e-81			0.34496	-0.43996	-7.82831e-80
													0.34993	-0.43303	-1.02436e-81			0.34993	-0.43303	-8.92535e-81
													0.36069	-0.42461	-3.4288e-84			0.36069	-0.42461	-2.84261e-83
													0.35491	-0.42736	-2.36239e-82			0.35491	-0.42736	-2.08518e-81
													0.36229	-0.41992	1.98029e-83			0.36229	-0.41992	1.68579e-82
													0.36391	-0.41555	1.37382e-83			0.36391	-0.41555	1.1602e-82
													0.36478	-0.41038	8.63964e-84			0.36478	-0.41038	7.28828e-83
													0.36507	-0.40578	4.55625e-84			0.36507	-0.40578	3.82413e-83
													0.31774	-0.45541	5.09787e-81			0.31774	-0.45541	3.83172e-80
													0.32569	-0.45075	-2.9665e-81			0.32569	-0.45075	-2.60672e-80
													0.30806	-0.45814	4.53673e-80			0.30806	-0.45814	3.62695e-79
													0.3121	-0.45049	6.31027e-80			0.3121	-0.45049	5.89121e-79
													0.28157	-0.45299	-1.09796e-76			0.28157	-0.45299	-9.46709e-76
													0.29049	-0.45467	-3.82538e-77			0.29049	-0.45467	-3.32075e-76
													0.29903	-0.45642	-3.24202e-78			0.29903	-0.45642	-2.83416e-77
													0.37547	-0.38923	-1.47004e-85			0.37547	-0.38923	-1.24624e-84
													0.37547	-0.38551	-1.62554e-85			0.37547	-0.38551	-1.37209e-84
													0.37609	-0.38147	-1.39602e-85			0.37609	-0.38147	-1.17392e-84
													0.37727	-0.37735	-9.3858e-86			0.37727	-0.37735	-7.86519e-85
													0.38006	-0.37046	-3.09516e-86			0.38006	-0.37046	-2.57488e-85
													0.37694	-0.37272	-1.26423e-85			0.37694	-0.37272	-1.0544e-84
													0.37128	-0.39144	-8.24881e-85			0.37128	-0.39144	-6.94597e-84
													0.39732	-0.32509	-8.51064e-88			0.39732	-0.32509	-6.17091e-87
													0.39871	-0.32353	-9.03955e-88			0.39871	-0.32353	-6.45409e-87
													0.38491	-0.35555	-6.21318e-87			0.38491	-0.35555	-5.0717e-86
													0.38528	-0.35293	-6.11583e-87			0.38528	-0.35293	-4.97588e-86
													0.38759	-0.3438	-3.70545e-87			0.38759	-0.3438	-2.97204e-86
													0.3879	-0.34625	-2.84313e-87			0.3879	-0.34625	-2.28531e-86
													0.38537	-0.35033	-6.74805e-87			0.38537	-0.35033	-5.47414e-86
													0.38576	-0.34781	-6.51286e-87			0.38576	-0.34781	-5.26584e-86
													0.38765	-0.34131	-4.17153e-87			0.38765	-0.34131	-3.33624e-86
													0.3933	-0.33511	-8.22593e-88			0.3933	-0.33511	-6.36247e-87
													0.39052	-0.33668	-1.8124e-87			0.39052	-0.33668	-1.42864e-86
													0.3877	-0.33853	-4.73742e-87			0.3877	-0.33853	-3.77683e-86
													0.39563	-0.32865	-7.88484e-88			0.39563	-0.32865	-5.8795e-87
													0.39564	-0.32656	-9.02584e-88			0.39564	-0.32656	-6.7048e-87
													0.39326	-0.33249	-9.92414e-88			0.39326	-0.33249	-7.64828e-87
													0.39327	-0.33006	-1.15671e-87			0.39327	-0.33006	-8.88085e-87
													0.09929	-0.46522	2.48903e-68			0.09929	-0.46522	2.17462e-67
													0.10725	-0.46365	2.26439e-67			0.10725	-0.46365	1.9468e-66
													0.11568	-0.46208	5.58522e-67			0.11568	-0.46208	4.81451e-66
													0.12462	-0.46052	-3.24908e-67			0.12462	-0.46052	-2.80258e-66
													0.13413	-0.45896	6.18793e-67			0.13413	-0.45896	5.33106e-66
													0.14431	-0.45737	8.92685e-67			0.14431	-0.45737	7.67893e-66
													0.00248	-0.3197	1.383e-70			0.00248	-0.3197	1.1168e-69
													0.00129	-0.31818	1.57137e-70			0.00129	-0.31818	1.24572e-69
													0.00269	-0.31699	2.01612e-70			0.00269	-0.31699	1.60998e-69
													0.00129	-0.31551	1.98022e-70			0.00129	-0.31551	1.54437e-69
													0.00261	-0.31426	2.2558e-70			0.00261	-0.31426	1.76045e-69
													0.00129	-0.31283	1.96063e-70			0.00129	-0.31283	1.48219e-69
													0.00254	-0.3116	1.86138e-70			0.00254	-0.3116	1.38094e-69
													0.00129	-0.31016	1.18939e-70			0.00129	-0.31016	8.0068e-70
													0.00252	-0.30875	4.11446e-71			0.00252	-0.30875	1.27347e-70
													0.00129	-0.30749	-8.20994e-71			0.00129	-0.30749	-8.97624e-70
													0.0043	-0.33172	-1.2839e-72			0.0043	-0.33172	-7.33704e-72
													0.00417	-0.32901	8.96886e-72			0.00417	-0.32901	7.95026e-71
													0.0044	-0.32615	3.91938e-71			0.0044	-0.32615	3.33013e-70
													0.00405	-0.32351	8.40105e-71			0.00405	-0.32351	7.01358e-70
													0.0043	-0.3212	1.5795e-70			0.0043	-0.3212	1.30888e-69
													0.00911	-0.33977	-2.88958e-71			0.00911	-0.33977	-2.42303e-70
													0.00969	-0.34481	-1.80425e-71			0.00969	-0.34481	-1.54828e-70
													0.00966	-0.34211	-4.54284e-71			0.00966	-0.34211	-3.88455e-70
													0.0152	-0.35054	-1.87471e-70			0.0152	-0.35054	-1.62779e-69
													0.01233	-0.34627	-1.64906e-70			0.01233	-0.34627	-1.42523e-69
													0.01507	-0.34777	-3.80497e-70			0.01507	-0.34777	-3.30454e-69
													0.00647	-0.33542	-7.39951e-72			0.00647	-0.33542	-5.89812e-71
													0.00649	-0.33302	9.31256e-73			0.00649	-0.33302	1.41271e-71
													0.0093	-0.33706	-1.29012e-73			0.0093	-0.33706	1.33162e-71
													0.01204	-0.3383	2.71676e-70			0.01204	-0.3383	2.40561e-69
													0.09402	-0.45869	-2.56926e-67			0.09402	-0.45869	-2.23616e-66
													0.08855	-0.45234	1.97113e-66			0.08855	-0.45234	1.70317e-65
													0.03614	-0.40643	9.70428e-69			0.03614	-0.40643	8.48589e-68
													0.03843	-0.41003	-2.53547e-69			0.03843	-0.41003	-2.17335e-68
													0.03683	-0.40208	-1.79213e-68			0.03683	-0.40208	-1.56271e-67
													0.04258	-0.4126	-4.41611e-68			0.04258	-0.4126	-3.86761e-67
													0.04632	-0.41803	1.87308e-67			0.04632	-0.41803	1.61641e-66
													0.05233	-0.42159	2.01473e-67			0.05233	-0.42159	1.7428e-66
													0.05814	-0.4248	1.30555e-66			0.05814	-0.4248	1.12405e-65
													0.06079	-0.43168	1.12629e-66			0.06079	-0.43168	9.77591e-66
													0.06597	-0.43723	6.33491e-66			0.06597	-0.43723	5.45911e-65
													0.07186	-0.4411	-2.71177e-66			0.07186	-0.4411	-2.33981e-65
													0.08291	-0.44616	-8.28461e-69			0.08291	-0.44616	-3.90953e-68
													0.07773	-0.4402	6.90166e-66			0.07773	-0.4402	5.94524e-65
													0.01514	-0.36037	-9.68885e-71			0.01514	-0.36037	-8.45899e-70
													0.01673	-0.35759	-5.37276e-70			0.01673	-0.35759	-4.65853e-69
													0.01743	-0.35492	-5.54486e-70			0.01743	-0.35492	-4.86195e-69
													0.01781	-0.35208	-1.0818e-69			0.01781	-0.35208	-9.45757e-69
													0.02637	-0.37779	-1.00914e-68			0.02637	-0.37779	-8.73184e-68
													0.03043	-0.38035	-6.85224e-68			0.03043	-0.38035	-5.93177e-67
													0.01746	-0.36267	2.37623e-70			0.01746	-0.36267	2.0388e-69
													0.01928	-0.36479	6.52949e-70			0.01928	-0.36479	5.72217e-69
													0.02106	-0.36713	1.43095e-69			0.02106	-0.36713	1.24409e-68
													0.02326	-0.36932	2.81311e-69			0.02326	-0.36932	2.46746e-68
													0.02446	-0.37179	-2.26082e-69			0.02446	-0.37179	-1.96608e-68
													0.02776	-0.37369	-2.90199e-68			0.02776	-0.37369	-2.50718e-67
													0.03126	-0.39075	2.29371e-70			0.03126	-0.39075	1.67696e-69
													0.03089	-0.38674	3.37035e-69			0.03089	-0.38674	2.87888e-68
													0.03341	-0.38342	3.58639e-68			0.03341	-0.38342	3.11253e-67
													0.03475	-0.39366	3.50573e-68			0.03475	-0.39366	3.02629e-67
													0.03844	-0.39733	-1.09847e-67			0.03844	-0.39733	-9.59707e-67
													0.38166	-0.35943	-2.38464e-86			0.38166	-0.35943	-1.96109e-85
													0.38085	-0.36263	-3.01381e-86			0.38085	-0.36263	-2.48787e-85
													0.37982	-0.36631	-4.13317e-86			0.37982	-0.36631	-3.42487e-85
													0.3821	-0.35664	-2.19335e-86			0.3821	-0.35664	-1.79802e-85
													0.15502	-0.45601	-2.42285e-67			0.15502	-0.45601	-2.09635e-66
													0.16612	-0.45518	-5.80693e-68			0.16612	-0.45518	-5.07351e-67
													0.26608	-0.45908	-4.32882e-76			0.26608	-0.45908	-3.75385e-75
													0.27221	-0.45137	1.0918e-75			0.27221	-0.45137	9.47256e-75
													0.1774	-0.45486	1.64816e-69			0.1774	-0.45486	1.3987e-68
													0.18876	-0.45477	1.35334e-69			0.18876	-0.45477	1.17709e-68
													0.20019	-0.45476	-4.08977e-71			0.20019	-0.45476	-3.46624e-70
													0.21168	-0.45482	-2.73181e-71			0.21168	-0.45482	-2.38393e-70
													0.25609	-0.4577	-4.76483e-75			0.25609	-0.4577	-4.15604e-74
													0.22321	-0.455	6.03986e-73			0.22321	-0.455	5.1594e-72
													0.23456	-0.45541	3.1969e-73			0.23456	-0.45541	2.799e-72
													0.24558	-0.45642	-6.95661e-77			0.24558	-0.45642	-1.17502e-75
													0.3655	-0.40156	1.79675e-84			0.3655	-0.40156	1.48381e-83
													0.36845	-0.39416	-1.55666e-84			0.36845	-0.39416	-1.31683e-83
													0.36646	-0.39784	-6.43992e-85			0.36646	-0.39784	-5.75319e-84
													0.32985	-0.44414	1.64626e-80			0.32985	-0.44414	1.42799e-79
													0.33537	-0.43811	-4.21427e-80			0.33537	-0.43811	-3.64478e-79
													0.34206	-0.43289	-2.88728e-80			0.34206	-0.43289	-2.50707e-79
													0.34738	-0.42724	-8.52612e-81			0.34738	-0.42724	-7.40381e-80
													0.3566	-0.42096	-3.99271e-82			0.3566	-0.42096	-3.45772e-81
													0.35176	-0.42215	-2.25891e-82			0.35176	-0.42215	-1.96038e-81
													0.35862	-0.41669	-1.02455e-82			0.35862	-0.41669	-8.79164e-82
													0.35946	-0.41267	-1.97935e-84			0.35946	-0.41267	-6.90395e-84
													0.36052	-0.40756	5.85705e-83			0.36052	-0.40756	5.11957e-82
													0.36135	-0.40238	5.07339e-83			0.36135	-0.40238	4.416e-82
													0.32019	-0.44545	5.57985e-80			0.32019	-0.44545	4.99298e-79
													0.30513	-0.44944	2.46542e-78			0.30513	-0.44944	2.16222e-77
													0.31137	-0.44313	3.315e-79			0.31137	-0.44313	3.10529e-78
													0.27863	-0.44383	-1.91567e-75			0.27863	-0.44383	-1.65919e-74
													0.28793	-0.44562	-2.16882e-76			0.28793	-0.44562	-1.88704e-75
													0.29679	-0.44755	1.4959e-78			0.29679	-0.44755	1.24036e-77
													0.37113	-0.38742	-1.06114e-84			0.37113	-0.38742	-8.94318e-84
													0.37195	-0.3829	-8.18159e-85			0.37195	-0.3829	-6.87677e-84
													0.37291	-0.3787	-5.84987e-85			0.37291	-0.3787	-4.90343e-84
													0.37356	-0.37455	-4.98211e-85			0.37356	-0.37455	-4.16512e-84
													0.3742	-0.37113	-4.17998e-85			0.3742	-0.37113	-3.48597e-84
													0.37663	-0.36848	-1.62847e-85			0.37663	-0.36848	-1.35325e-84
													0.36621	-0.38982	7.27647e-85			0.36621	-0.38982	5.84886e-84
													0.39747	-0.32239	-1.00404e-87			0.39747	-0.32239	-7.23369e-87
													0.39871	-0.32086	-1.06883e-87			0.39871	-0.32086	-7.59626e-87
													0.3955	-0.32374	-1.09892e-87			0.3955	-0.32374	-8.13934e-87
													0.39725	-0.3195	-1.20972e-87			0.39725	-0.3195	-8.69455e-87
													0.39871	-0.31818	-1.2546e-87			0.39871	-0.31818	-8.87613e-87
													0.39724	-0.3168	-1.41576e-87			0.39724	-0.3168	-1.01297e-86
													0.39871	-0.31551	-1.46265e-87			0.39871	-0.31551	-1.03015e-86
													0.3972	-0.3141	-1.649e-87			0.3972	-0.3141	-1.17517e-86
													0.39871	-0.31283	-1.69432e-87			0.39871	-0.31283	-1.18799e-86
													0.38237	-0.35413	-2.16318e-86			0.38237	-0.35413	-1.76842e-85
													0.38541	-0.34262	-9.83109e-87			0.38541	-0.34262	-7.9123e-86
													0.38254	-0.35129	-2.25905e-86			0.38254	-0.35129	-1.8413e-85
													0.38471	-0.3453	-1.16702e-86			0.38471	-0.3453	-9.43086e-86
													0.38305	-0.34816	-2.06436e-86			0.38305	-0.34816	-1.67661e-85
													0.38492	-0.33991	-1.35221e-86			0.38492	-0.33991	-1.08595e-85
													0.39038	-0.33405	-2.22215e-87			0.39038	-0.33405	-1.74686e-86
													0.38757	-0.3357	-5.74004e-87			0.38757	-0.3357	-4.56328e-86
													0.3854	-0.33721	-1.25e-86			0.3854	-0.33721	-1.00031e-85
													0.3931	-0.32752	-1.40952e-87			0.3931	-0.32752	-1.07969e-86
													0.3934	-0.32487	-1.52936e-87			0.3934	-0.32487	-1.16363e-86
													0.39031	-0.33136	-2.64278e-87			0.39031	-0.33136	-2.07126e-86
													0.39038	-0.32877	-2.96066e-87			0.39038	-0.32877	-2.31228e-86
													0.00264	-0.30599	-2.80247e-70			0.00264	-0.30599	-2.5829e-69
													0.00129	-0.30481	-5.15229e-70			0.00129	-0.30481	-4.53435e-69
													0.00267	-0.30333	-9.36632e-70			0.00267	-0.30333	-8.10396e-69
													0.00129	-0.30214	-1.3981e-69			0.00129	-0.30214	-1.21156e-68
													0.00262	-0.30086	-2.14128e-69			0.00262	-0.30086	-1.84396e-68
													0.00129	-0.29947	-3.09454e-69			0.00129	-0.29947	-2.76653e-68
													0.00255	-0.29824	-4.56386e-69			0.00255	-0.29824	-4.03898e-68
													0.00129	-0.29679	-5.88565e-69			0.00129	-0.29679	-5.78851e-68
													0.10179	-0.45683	6.53678e-67			0.10179	-0.45683	5.71924e-66
													0.11004	-0.45497	1.85417e-66			0.11004	-0.45497	1.58105e-65
													0.11878	-0.45314	2.49087e-66			0.11878	-0.45314	2.16575e-65
													0.12806	-0.45129	-1.40368e-66			0.12806	-0.45129	-1.22068e-65
													0.13795	-0.44934	3.7395e-66			0.13795	-0.44934	3.21196e-65
													0.14861	-0.44724	4.49171e-66			0.14861	-0.44724	3.8712e-65
													0.00419	-0.31862	2.28446e-70			0.00419	-0.31862	1.86858e-69
													0.0043	-0.31569	2.81734e-70			0.0043	-0.31569	2.25993e-69
													0.00442	-0.31307	2.42499e-70			0.00442	-0.31307	1.86792e-69
													0.00433	-0.30713	-2.48007e-70			0.00433	-0.30713	-2.37364e-69
													0.00451	-0.31013	7.13439e-71			0.00451	-0.31013	3.58711e-70
													0.00653	-0.31957	4.58903e-70			0.00653	-0.31957	3.80991e-69
													0.00647	-0.33061	1.82038e-71			0.00647	-0.33061	1.62426e-70
													0.00661	-0.3274	8.68508e-71			0.00661	-0.3274	7.46556e-70
													0.00626	-0.32459	1.79884e-70			0.00626	-0.32459	1.52547e-69
													0.00664	-0.32224	3.62696e-70			0.00664	-0.32224	3.05185e-69
													0.01219	-0.34096	4.8998e-71			0.01219	-0.34096	4.91862e-70
													0.01249	-0.34354	9.74921e-72			0.01249	-0.34354	1.08301e-70
													0.01787	-0.3493	-9.52016e-70			0.01787	-0.3493	-8.2329e-69
													0.01495	-0.34486	-2.02536e-69			0.01495	-0.34486	-1.74357e-68
													0.01764	-0.34644	-9.17475e-69			0.01764	-0.34644	-7.94894e-68
													0.00902	-0.33192	1.18184e-70			0.00902	-0.33192	1.0302e-69
													0.00946	-0.33431	6.97119e-71			0.00946	-0.33431	6.18198e-70
													0.01219	-0.33562	8.19101e-70			0.01219	-0.33562	7.11992e-69
													0.01442	-0.33953	4.9138e-69			0.01442	-0.33953	4.27141e-68
													0.01464	-0.33688	2.9247e-69			0.01464	-0.33688	2.5537e-68
													0.09613	-0.4502	-2.05559e-66			0.09613	-0.4502	-1.79523e-65
													0.09029	-0.44382	1.43718e-65			0.09029	-0.44382	1.2431e-64
													0.04181	-0.40608	1.24453e-67			0.04181	-0.40608	1.09159e-66
													0.04206	-0.40104	1.1299e-67			0.04206	-0.40104	9.84532e-67
													0.04849	-0.41266	-4.12029e-67			0.04849	-0.41266	-3.56418e-66
													0.04654	-0.40799	1.67505e-66			0.04654	-0.40799	1.45017e-65
													0.0526	-0.41576	1.52905e-66			0.0526	-0.41576	1.31858e-65
													0.05625	-0.41944	-4.53294e-67			0.05625	-0.41944	-3.91646e-66
													0.0602	-0.41946	6.34559e-67			0.0602	-0.41946	5.4863e-66
													0.06396	-0.42419	7.34807e-66			0.06396	-0.42419	6.29348e-65
													0.06746	-0.42993	4.17593e-65			0.06746	-0.42993	3.6019e-64
													0.07281	-0.43409	-1.15397e-65			0.07281	-0.43409	-9.97308e-65
													0.08452	-0.43783	4.81449e-65			0.08452	-0.43783	4.14548e-64
													0.07919	-0.4336	-8.15536e-65			0.07919	-0.4336	-7.02085e-64
													0.01865	-0.35974	-3.22071e-69			0.01865	-0.35974	-2.79753e-68
													0.01986	-0.35682	-3.96737e-69			0.01986	-0.35682	-3.50388e-68
													0.02049	-0.35361	2.20505e-69			0.02049	-0.35361	1.99487e-68
													0.02088	-0.35071	-2.58773e-68			0.02088	-0.35071	-2.23369e-67
													0.03111	-0.37659	-2.63386e-67			0.03111	-0.37659	-2.27799e-66
													0.03465	-0.37931	-1.35119e-66			0.03465	-0.37931	-1.1637e-65
													0.02106	-0.36202	-1.09433e-69			0.02106	-0.36202	-1.0391e-68
													0.02267	-0.36427	6.10241e-69			0.02267	-0.36427	5.32444e-68
													0.02479	-0.3662	3.67621e-68			0.02479	-0.3662	3.18205e-67
													0.02734	-0.36911	6.77377e-68			0.02734	-0.36911	5.93713e-67
													0.03175	-0.372	-9.29422e-67			0.03175	-0.372	-8.04653e-66
													0.03607	-0.388	-8.40564e-69			0.03607	-0.388	-5.77934e-68
													0.03795	-0.38288	-4.87987e-67			0.03795	-0.38288	-4.24164e-66
													0.04019	-0.39189	2.53186e-67			0.04019	-0.39189	2.10108e-66
													0.04468	-0.39671	-1.04565e-66			0.04468	-0.39671	-9.09275e-66
													0.37937	-0.35782	-7.01215e-86			0.37937	-0.35782	-5.76514e-85
													0.37825	-0.36066	-1.02344e-85			0.37825	-0.36066	-8.43907e-85
													0.37699	-0.36423	-1.59398e-85			0.37699	-0.36423	-1.32036e-84
													0.37908	-0.3553	-8.59674e-86			0.37908	-0.3553	-7.05792e-85
													0.16006	-0.44568	9.1084e-67			0.16006	-0.44568	7.88643e-66
													0.17146	-0.44545	3.98593e-68			0.17146	-0.44545	3.50359e-67
													0.26239	-0.44975	6.23912e-75			0.26239	-0.44975	5.40936e-74
													0.26897	-0.44203	-2.32184e-75			0.26897	-0.44203	-1.99096e-74
													0.18293	-0.44556	-8.8767e-69			0.18293	-0.44556	-7.71048e-68
													0.19446	-0.44559	-2.50933e-69			0.19446	-0.44559	-2.18713e-68
													0.20603	-0.44561	2.54526e-70			0.20603	-0.44561	2.20474e-69
													0.21775	-0.44563	3.93191e-71			0.21775	-0.44563	3.43878e-70
													0.25208	-0.44811	-4.40268e-74			0.25208	-0.44811	-3.81561e-73
													0.22972	-0.4457	9.33322e-74			0.22972	-0.4457	7.58838e-73
													0.24121	-0.44653	-4.01648e-73			0.24121	-0.44653	-3.50865e-72
													0.36188	-0.39799	1.39555e-83			0.36188	-0.39799	1.24898e-82
													0.36378	-0.39436	1.5828e-83			0.36378	-0.39436	1.36324e-82
													0.36156	-0.39029	-4.55495e-83			0.36156	-0.39029	-3.83905e-82
													0.32677	-0.4374	-3.41814e-80			0.32677	-0.4374	-2.9723e-79
													0.33346	-0.43126	-2.78571e-79			0.33346	-0.43126	-2.41193e-78
													0.34021	-0.42542	-1.27342e-79			0.34021	-0.42542	-1.10609e-78
													0.34635	-0.42034	-1.78512e-80			0.34635	-0.42034	-1.56091e-79
													0.35279	-0.4155	3.70971e-81			0.35279	-0.4155	3.19167e-80
													0.35713	-0.39909	2.51341e-82			0.35713	-0.39909	2.14373e-81
													0.35551	-0.40942	9.73247e-82			0.35551	-0.40942	8.32623e-81
													0.35674	-0.40395	3.6228e-82			0.35674	-0.40395	3.0839e-81
													0.31839	-0.43664	1.91638e-79			0.31839	-0.43664	1.64516e-78
													0.2757	-0.43449	-1.32794e-74			0.2757	-0.43449	-1.15209e-73
													0.30343	-0.44089	1.04563e-77			0.30343	-0.44089	9.24939e-77
													0.31037	-0.4349	-4.59214e-79			0.31037	-0.4349	-3.50127e-78
													0.28534	-0.43641	-6.32705e-76			0.28534	-0.43641	-5.5205e-75
													0.29473	-0.43828	9.0108e-77			0.29473	-0.43828	7.83975e-76
													0.36778	-0.3843	-1.75944e-84			0.36778	-0.3843	-1.51197e-83
													0.36854	-0.37962	-1.77911e-84			0.36854	-0.37962	-1.51523e-83
													0.36981	-0.37565	-1.66968e-84			0.36981	-0.37565	-1.40794e-83
													0.37075	-0.37146	-1.24435e-84			0.37075	-0.37146	-1.04376e-83
													0.37246	-0.36854	-8.01014e-85			0.37246	-0.36854	-6.6825e-84
													0.37297	-0.36521	-6.82519e-85			0.37297	-0.36521	-5.67375e-84
													0.36289	-0.38561	-6.14642e-84			0.36289	-0.38561	-4.97084e-83
													0.3973	-0.31145	-1.88989e-87			0.3973	-0.31145	-1.33928e-86
													0.39872	-0.31016	-1.95069e-87			0.39872	-0.31016	-1.36163e-86
													0.39724	-0.30872	-2.17877e-87			0.39724	-0.30872	-1.53796e-86
													0.39872	-0.30749	-2.23259e-87			0.39872	-0.30749	-1.55138e-86
													0.39723	-0.30607	-2.48133e-87			0.39723	-0.30607	-1.74386e-86
													0.39872	-0.30481	-2.54082e-87			0.39872	-0.30481	-1.75754e-86
													0.39724	-0.3035	-2.79804e-87			0.39724	-0.3035	-1.95756e-86
													0.39872	-0.30214	-2.8763e-87			0.39872	-0.30214	-1.98053e-86
													0.39565	-0.32073	-1.29249e-87			0.39565	-0.32073	-9.50605e-87
													0.39352	-0.3228	-1.67439e-87			0.39352	-0.3228	-1.26849e-86
													0.39535	-0.31817	-1.55341e-87			0.39535	-0.31817	-1.14223e-86
													0.39544	-0.31537	-1.78917e-87			0.39544	-0.31537	-1.30798e-86
													0.39576	-0.31262	-1.99552e-87			0.39576	-0.31262	-1.44591e-86
													0.37945	-0.35253	-8.04564e-86			0.37945	-0.35253	-6.58756e-85
													0.38267	-0.34295	-2.98653e-86			0.38267	-0.34295	-2.41458e-85
													0.38006	-0.34931	-6.94373e-86			0.38006	-0.34931	-5.66859e-85
													0.38109	-0.3461	-5.10429e-86			0.38109	-0.3461	-4.15086e-85
													0.38266	-0.33766	-3.54834e-86			0.38266	-0.33766	-2.85467e-85
													0.38114	-0.34082	-5.66424e-86			0.38114	-0.34082	-4.57543e-85
													0.38754	-0.33283	-6.66391e-87			0.38754	-0.33283	-5.28212e-86
													0.38441	-0.33459	-2.03004e-86			0.38441	-0.33459	-1.62429e-85
													0.3906	-0.3237	-3.55774e-87			0.3906	-0.3237	-2.75827e-86
													0.39089	-0.3261	-2.89681e-87			0.39089	-0.3261	-2.24941e-86
													0.38757	-0.33017	-7.40222e-87			0.38757	-0.33017	-5.85014e-86
													0.38796	-0.32777	-7.13651e-87			0.38796	-0.32777	-5.6185e-86
													0.38074	-0.33563	-7.74658e-86			0.38074	-0.33563	-6.25266e-85
													0.0041	-0.30439	-8.56776e-70			0.0041	-0.30439	-7.48043e-69
													0.00407	-0.3018	-2.08898e-69			0.00407	-0.3018	-1.78285e-68
													0.00408	-0.29997	-3.74369e-69			0.00408	-0.29997	-3.18298e-68
													0.00271	-0.29556	-9.19184e-69			0.00271	-0.29556	-8.676e-68
													0.00129	-0.29412	-8.25122e-69			0.00129	-0.29412	-1.08357e-67
													0.00444	-0.29701	-1.01616e-68			0.00444	-0.29701	-8.65531e-68
													0.10419	-0.44804	6.09309e-66			0.10419	-0.44804	5.3126e-65
													0.11279	-0.44592	1.57044e-65			0.11279	-0.44592	1.34297e-64
													0.12184	-0.44385	-2.25963e-68			0.12184	-0.44385	6.26903e-67
													0.1313	-0.44176	1.20413e-65			0.1313	-0.44176	1.03703e-64
													0.15302	-0.4356	-5.08114e-66			0.15302	-0.4356	-4.40971e-65
													0.14153	-0.43928	2.31707e-65			0.14153	-0.43928	1.98858e-64
													0.00655	-0.31713	4.62733e-70			0.00655	-0.31713	3.76867e-69
													0.00655	-0.30581	-1.94831e-69			0.00655	-0.30581	-1.69506e-68
													0.00674	-0.31444	2.38673e-70			0.00674	-0.31444	1.76806e-69
													0.00684	-0.31174	-1.85598e-70			0.00684	-0.31174	-1.92143e-69
													0.00659	-0.30869	-6.85252e-70			0.00659	-0.30869	-6.24337e-69
													0.00917	-0.32078	1.18817e-69			0.00917	-0.32078	9.85598e-69
													0.0093	-0.3181	2.65424e-70			0.0093	-0.3181	1.7827e-69
													0.00919	-0.32901	3.79047e-70			0.00919	-0.32901	3.26424e-69
													0.00936	-0.32604	9.32301e-70			0.00936	-0.32604	7.95343e-69
													0.00938	-0.32354	1.35485e-69			0.00938	-0.32354	1.14516e-68
													0.01554	-0.34197	2.60861e-68			0.01554	-0.34197	2.26344e-67
													0.02088	-0.34793	-2.91515e-69			0.02088	-0.34793	-2.44351e-68
[truncated: 112,687 more rows]

## Sheet: Figure 4
		2 SHJ Si / W:BiVO4		AM 1.5 illumination		Dark										Dark		AM 1.5 initial		AM 1.5 after 100min		EC
	(b)	Voltage / V	I / mA	Voltage / V vs. Pt	I / mA	Voltage / V vs. Pt	I / mA		(c)	Time / min	I / mA	Time / min	Produced MSA / micro mol		(e)	Voltage / V	I / mA	Voltage / V	I / mA	Voltage / V	I / mA	Voltage / V vs. Pt	I / mA		(d)	Time / min	I / mA	Time / min	Produced MSA / micro mol
		0.00271	97.0186	-0.1828	0.01104	0.00123	0.00797			0.16667	0.03987	30	0			0.00153	-1.79729e-05	0.01012	48.9994	0.01104	49.0607	2.26687	164.904			0.16667	-0.03565	0	0
		0.02346	97.0268	-0.1831	0.01232	0.00307	0.00409			0.33333	0.03464	60	0			0.0046	0.000200954	0.01349	48.9442	0.01349	49.1405	2.26656	164.395			0.33333	-0.03548	20	0
		0.03694	97.032	-0.1828	0.01252	0.00429	0.00242			0.5	0.02706	90	31.9012			0.00675	-0.000276894	0.01564	48.9871	0.01595	49.3306	2.26533	164.02			0.5	-0.03512	40	56.8084
		0.05147	96.932	-0.18218	0.01313	0.00613	0.00164			0.66667	0.02991	120	27.1204			0.00951	-0.00026297	0.0184	49.0117	0.01871	49.0607	2.26472	163.646			0.66667	-0.03428	60	54.7073
		0.06703	96.9381	-0.18249	0.01412	0.00705	0.00222			0.83333	0.02812	150	54.9631			0.01227	0.000423623	0.02116	48.8951	0.02116	49.1711	2.26411	163.419			0.83333	-0.03386	80	132.611
		0.08362	96.9446	-0.18188	0.01599	0.00859	0.00090785			1	0.02778	180	50.7616			0.01503	-2.3739e-05	0.02362	49.0117	0.02362	49.2632	2.26349	163.186			1	-0.03369	100	142.676
		0.09607	96.9495	-0.18218	0.01683	0.01012	0.00201			1.16667	0.0267					0.01748	-0.000201046	0.02638	49.0117	0.02638	49.3122	2.26288	162.775			1.16667	-0.03365	120	159.891
		0.1189	96.9584	-0.18218	0.01602	0.01196	0.00181			1.33333	0.02622					0.02024	0.000213468	0.02883	48.9626	0.02914	49.0362	2.26227	162.284			1.33333	-0.03402
		0.13861	96.9661	-0.18188	0.01724	0.01319	0.00118			1.5	0.01133					0.0227	0.000212241	0.03159	48.9687	0.0319	49.1466	2.26135	161.788			1.5	-0.03381
		0.15832	96.9738	-0.18157	0.01727	0.01503	0.00201			1.66667	0.01064					0.02515	-0.000495699	0.03404	48.9503	0.03435	49.3061	2.26043	161.328			1.66667	-0.03341
		0.18425	96.8783	-0.18218	0.01776	0.01564	0.00156			1.83333	0.0104					0.02791	-4.11599e-05	0.0368	49.0178	0.0365	49.0914	2.25981	160.825			1.83333	-0.03306
		0.20499	96.7807	-0.18126	0.01866	0.01779	0.00155			2	0.0201					0.03006	0.000200954	0.03957	48.9994	0.03957	49.1711	2.25889	160.346			2	-0.03273
		0.22989	96.7905	-0.18096	0.0175	0.01932	0.00191			2.16667	0.02492					0.03312	-0.000299591	0.04171	48.9319	0.04202	49.208	2.25797	159.947			2.16667	-0.03247
		0.24857	96.9035	-0.18096	0.01941	0.02086	0.00159			2.33333	0.01955					0.03558	-0.00029407	0.04478	48.9871	0.04417	49.0853	2.25797	159.616			2.33333	-0.03229
		0.27346	96.7018	-0.18126	0.01835	0.02208	0.0016			2.5	0.02308					0.03834	0.000393014	0.04693	48.938	0.04723	49.1159	2.25705	159.5			2.5	0.06084
		0.29317	96.8152	-0.18096	0.02083	0.02362	0.00216			2.66667	0.01837					0.04018	-5.22014e-05	0.04938	48.9933	0.04969	49.1895	2.25613	159.248			2.66667	-0.03318
		0.31807	96.825	-0.18034	0.0181	0.02546	0.00136			2.83333	0.02315					0.04325	-0.000201046	0.05214	48.9994	0.05245	49.2877	2.25521	158.788			2.83333	-0.03277
		0.33778	96.727	-0.17973	0.02175	0.02668	0.00201			3	0.01926					0.0457	0.000168136	0.0549	48.9196	0.0549	49.0362	2.2549	158.31			3	-0.03222
		0.36164	96.7363	-0.18004	0.01966	0.02791	0.00202			3.16667	0.019					0.04846	0.000174761	0.05735	48.9687	0.05797	49.0853	2.25398	157.856			3.16667	-0.03185
		0.38446	96.851	-0.18004	0.02386	0.03006	0.00254			3.33333	0.02094					0.05091	-0.000528578	0.06011	48.9503	0.06011	49.2877	2.25276	157.402			3.33333	-0.0318
		0.40521	96.7534	-0.17942	0.023	0.03128	0.00181			3.5	0.01799					0.05367	-9.18892e-05	0.06257	48.9871	0.06318	49.1159	2.25245	156.899			3.5	-0.0319
		0.42906	96.657	-0.17942	0.02182	0.03251	0.0021			3.66667	0.01685					0.05613	0.000200954	0.06471	48.9933	0.06533	49.1895	2.25184	156.408			3.66667	-0.03198
		0.45189	96.666	-0.17881	0.02163	0.03435	0.00166			3.83333	0.01932					0.05889	-0.000344002	0.06809	48.9687	0.06809	49.2509	2.25122	156.132			3.83333	-0.03182
		0.47056	96.5676	-0.17881	0.02329	0.03558	0.00211			4	0.01711					0.06165	-0.000322532	0.07024	49.0055	0.07024	49.1834	2.25	155.93			4	-0.03168
		0.49649	96.6834	-0.17912	0.02318	0.03711	0.00144			4.16667	0.01749					0.0641	0.000343695	0.073	48.9565	0.073	49.1343	2.24969	155.844			4.16667	-0.03137
		0.5162	96.4797	-0.1785	0.02151	0.03864	0.00284			4.33333	0.02063					0.06717	-7.85168e-05	0.07576	48.9749	0.07606	49.208	2.24846	155.469			4.33333	-0.03109
		0.5411	96.4895	-0.1785	0.02221	0.04018	0.00202			4.5	0.01822					0.06932	-0.000201046	0.0776	48.9687	0.07852	49.4042	2.24785	155.009			4.5	-0.03089
		0.56288	96.3923	-0.1782	0.02606	0.0411	0.00249			4.66667	0.01488					0.07238	0.000145318	0.08036	48.9749	0.08128	48.9871	2.24724	154.531			4.66667	-0.03047
		0.58467	96.4008	-0.17881	0.0227	0.04325	0.00192			4.83333	0.01578					0.07453	0.000129307	0.08281	49.0055	0.08373	49.0178	2.24632	154.04			4.83333	-0.03019
		0.60748	96.1984	-0.1782	0.02443	0.04417	0.00211			5	0.01922					0.07698	-0.000201046	0.08557	48.9749	0.08649	49.3981	2.24601	153.568			5	-0.03012
		0.63134	96.2077	-0.17789	0.02573	0.04601	0.00267			5.16667	0.02059					0.07974	-0.000129491	0.08864	48.9933	0.08864	49.0239	2.2457	153.151			5.16667	-0.03027
		0.65209	96.1101	-0.17758	0.02828	0.04785	0.00257			5.33333	0.01667					0.0822	0.000200954	0.09078	48.981	0.09109	49.0117	2.24448	152.758			5.33333	-0.03039
		0.67387	95.8015	-0.17758	0.02523	0.04907	0.00277			5.5	0.01574					0.08496	-0.000383874	0.09355	48.9749	0.09385	49.1466	2.24386	152.488			5.5	-0.03024
		0.69462	95.704	-0.17728	0.02567	0.05061	0.00312			5.66667	0.02056					0.08741	-0.000381849	0.09569	49.0301	0.09631	49.1711	2.24294	152.292			5.66667	-0.02981
		0.71847	95.3962	-0.17728	0.02667	0.05245	0.00337			5.83333	0.01756					0.09017	0.000284501	0.09876	48.9135	0.09907	49.1098	2.24202	152.255			5.83333	-0.02947
		0.74129	94.9823	-0.17636	0.02571	0.05367	0.00257			6	0.01673					0.09232	-0.000110169	0.10091	48.9503	0.10183	49.0607	2.24141	152.034			6	-0.02909
		0.76307	94.6738	-0.17697	0.02716	0.05521	0.00323			6.16667	0.01594					0.09508	-0.000201046	0.10397	48.9871	0.10459	49.3	2.2408	151.611			6.16667	-0.02889
		0.78485	94.3652	-0.17666	0.02655	0.05643	0.00254			6.33333	0.01722					0.09784	9.40362e-05	0.10643	48.9749	0.10704	48.981	2.24018	151.145			6.33333	-0.02866
		0.80662	93.8452	-0.17605	0.0277	0.05858	0.00373			6.5	0.01742					0.09999	0.000123529	0.10919	48.9442	0.1098	49.0607	2.23926	150.685			6.5	-0.02852
		0.82633	93.4301	-0.17605	0.02651	0.05919	0.00274			6.66667	0.02256					0.10305	-0.000201046	0.11195	48.9196	0.11256	49.3122	2.23865	150.231			6.66667	-0.02847
		0.83877	93.0122	-0.17605	0.02709	0.06103	0.00387			6.83333	0.02101					0.1052	-0.000190342	0.1144	48.981	0.11471	49.0239	2.23773	149.759			6.83333	-0.02856
		0.85017	92.4882	-0.17544	0.02722	0.06287	0.0026			7	0.01627					0.10827	0.000272907	0.11716	48.889	0.11747	49.0117	2.23712	149.397			7	-0.02857
		0.86988	91.9674	-0.17544	0.02963	0.0641	0.00343			7.16667	0.01526					0.11072	-0.000419022	0.11992	48.9012	0.12023	49.1834	2.23681	149.182			7.16667	-0.02851
		0.88335	91.3385	-0.17513	0.02993	0.06564	0.00295			7.33333	0.01572					0.11348	-0.000414851	0.12207	48.9994	0.12268	49.1773	2.23528	149.084			7.33333	-0.02823
		0.89165	91.0246	-0.17513	0.02898	0.06717	0.0033			7.5	0.01432					0.11593	0.00026205	0.12483	48.938	0.12514	49.0178	2.23466	148.875			7.5	-0.02786
		0.90927	90.0802	-0.17482	0.02922	0.0687	0.0033			7.66667	0.01378					0.1187	-0.000173166	0.12759	48.9319	0.1279	49.1037	2.23405	148.495			7.66667	-0.02757
		0.92067	89.4505	-0.17544	0.02897	0.07024	0.00329			7.83333	0.0201					0.12115	-0.000640648	0.13035	48.9565	0.13004	49.208	2.23313	148.041			7.83333	-0.02736
		0.93207	88.8208	-0.17482	0.02868	0.07146	0.00361			8	0.02234					0.12391	4.08533e-05	0.1325	48.9503	0.1328	49.0607	2.23252	147.599			8	-0.02726
		0.94762	87.7698	-0.17452	0.02936	0.0733	0.00367			8.16667	0.01949					0.12606	0.000112831	0.13495	48.9871	0.13556	49.0853	2.2319	147.115			8.16667	-0.02743
		0.9559	86.9275	-0.17421	0.03051	0.07453	0.00349			8.33333	0.01629					0.12882	-0.000201046	0.1374	48.8951	0.13802	49.2938	2.23129	146.642			8.33333	-0.02734
		0.9673	85.8749	-0.1739	0.02988	0.07606	0.00338			8.5	0.01432					0.13158	-0.000229232	0.14047	48.981	0.14078	48.9258	2.23098	146.207			8.5	-0.0272
		0.98077	84.7175	-0.1736	0.02974	0.0776	0.00368			8.66667	0.01502					0.13434	0.000206781	0.14323	48.9074	0.14323	49.1098	2.22945	145.912			8.66667	-0.02694
		0.98905	83.5581	-0.17329	0.0315	0.07852	0.00352			8.83333	0.01751					0.1371	-0.00047104	0.14538	48.9012	0.14599	49.392	2.22883	145.692			8.83333	-0.02642
		0.99941	82.5051	-0.1736	0.03257	0.08036	0.00453			9	0.01386					0.13955	-0.000482817	0.14814	49.0055	0.14875	49.0301	2.22822	145.636			9	-0.02626
		1.01183	80.9245	-0.1736	0.03216	0.08189	0.00338			9.16667	0.01447					0.142	0.000236777	0.15059	48.889	0.15121	48.9258	2.2273	145.428			9.16667	-0.02597
		1.01804	80.187	-0.17329	0.033	0.08342	0.00476			9.33333	0.01412					0.14446	-0.000222669	0.15335	48.9135	0.15427	49.1834	2.22699	145.072			9.33333	-0.02582
		1.02425	78.9211	-0.1736	0.03309	0.08465	0.00312			9.5	0.01474					0.14722	-0.000677514	0.15642	48.9933	0.15673	49.2877	2.22546	144.643			9.5	-0.02584
		1.0346	77.2339	-0.17268	0.03303	0.08649	0.00434			9.66667	0.0201					0.14937	-2.86463e-05	0.15887	48.9565	0.15857	48.9687	2.22485	144.195			9.66667	-0.02561
		1.04184	76.2855	-0.17237	0.03003	0.08772	0.00355			9.83333	0.02081					0.15213	0.000102918	0.16133	48.8215	0.16133	49.0607	2.22454	143.71			9.83333	-0.02544
		1.04702	75.3362	-0.17237	0.03431	0.08925	0.00403			10	0.02111					0.15458	-0.000201046	0.16378	48.9319	0.16409	49.2141	2.22393	143.25			10	-0.02528
		1.05667	73.3141	-0.17237	0.03299	0.09109	0.00393			10.1667	0.01978					0.15734	-0.0002918	0.16654	49.0055	0.16715	49.0485	2.22331	142.827			10.1667	-0.02516
		1.06271	72.4356	-0.17237	0.03461	0.09232	0.00451			10.3333	0.01857					0.16041	0.000147526	0.1693	48.9626	0.1693	49.1098	2.22239	142.526			10.3333	-0.02507
		1.06788	71.2045	-0.17176	0.03401	0.09416	0.0047			10.5	0.0192					0.16255	-0.000533178	0.17176	48.889	0.17176	49.1711	2.22178	142.349			10.5	-0.02518
		1.07649	69.4462	-0.17176	0.03642	0.09539	0.00419			10.6667	0.01636					0.16593	-0.000571639	0.17421	48.9994	0.17452	49.1098	2.22086	142.263			10.6667	-0.02532
		1.08339	68.3038	-0.17206	0.03253	0.09692	0.00456			10.8333	0.01473					0.16777	0.00018384	0.17697	48.8644	0.17697	49.0853	2.21994	142.011			10.8333	-0.02519
		1.08943	67.1611	-0.17145	0.036	0.09845	0.00456			11	0.01523					0.17084	-0.000280146	0.17942	48.9074	0.17973	49.1405	2.21933	141.649			11	-0.02509
		1.09459	65.3134	-0.17145	0.03203	0.1006	0.00482			11.1667	0.02023					0.17329	-0.000742597	0.18157	48.9871	0.18249	49.2938	2.21871	141.214			11.1667	-0.02498
		1.09976	64.1704	-0.17114	0.03801	0.10213	0.00439			11.3333	0.02132					0.17544	-7.56951e-05	0.18433	48.9258	0.18525	48.9503	2.21779	140.778			11.3333	-0.0249
		1.10406	63.027	-0.17022	0.03557	0.10275	0.00453			11.5	0.01778					0.1782	5.66303e-05	0.18709	48.9258	0.1874	49.0485	2.21718	140.306			11.5	-0.02465
		1.11181	60.8279	-0.17053	0.03752	0.10459	0.00462			11.6667	0.01345					0.18096	-0.000201046	0.18985	48.9319	0.18985	49.2386	2.21626	139.846			11.6667	-0.02442
		1.11611	59.6845	-0.17053	0.0351	0.10581	0.0048			11.8333	0.01146					0.18341	-0.000385714	0.1923	49.0055	0.19292	49.0546	2.21595	139.453			11.8333	-0.02402
		1.12129	58.6296	-0.17053	0.03869	0.10765	0.00417			12	0.01222					0.18648	8.93129e-05	0.19537	48.9503	0.19476	49.1466	2.21442	139.147			12	-0.02364
		1.12731	56.9584	-0.17022	0.03621	0.10888	0.0048			12.1667	0.0153					0.18893	-0.000201046	0.19783	48.981	0.19783	49.2448	2.21473	139.024			12.1667	-0.02363
		1.13162	55.7269	-0.16961	0.03817	0.11011	0.00457			12.3333	0.01762					0.19169	-0.000674447	0.19997	48.9994	0.20028	49.1282	2.2135	138.877			12.3333	-0.02382
		1.13678	54.4077	-0.16992	0.03681	0.11195	0.00528			12.5	0.0201					0.19445	9.52017e-05	0.20304	48.9319	0.20335	49.0239	2.21258	138.582			12.5	-0.02396
		1.14281	52.5603	-0.16961	0.0377	0.11317	0.00511			12.6667	0.01991					0.19599	-0.000201046	0.20519	49.0117	0.2058	49.1527	2.21197	138.196			12.6667	-0.02392
		1.14625	51.3285	-0.16961	0.03709	0.11532	0.00581			12.8333	0.01895					0.19905	-0.000805656	0.20856	48.9565	0.20825	49.2632	2.21135	137.754			12.8333	-0.0236
		1.14969	50.0967	-0.1693	0.03894	0.11655	0.00472			13	0.02012					0.20181	-0.000135932	0.21071	48.9319	0.21071	48.9687	2.21013	137.294			13	-0.0233
		1.15658	48.3377	-0.16869	0.03705	0.11808	0.00534			13.1667	0.01922					0.20457	-1.03237e-05	0.21255	48.981	0.21347	49.0914	2.20982	136.852			13.1667	-0.02316
		1.15915	47.0175	-0.16869	0.0391	0.11992	0.00434			13.3333	0.01948					0.20733	-0.000201046	0.21561	48.938	0.21653	49.2754	2.20921	136.448			13.3333	-0.02292
		1.16345	45.786	-0.16869	0.04038	0.12084	0.00614			13.5	0.01835					0.21009	-0.000445828	0.21868	49.0239	0.21868	49.0239	2.20798	136.079			13.5	-0.02265
		1.17034	43.5866	-0.16869	0.04082	0.12238	0.00488			13.6667	0.01632					0.21255	2.05494e-05	0.22083	48.7908	0.22144	49.0975	2.20798	135.791			13.6667	-0.02237
		1.17291	42.5306	-0.16838	0.03816	0.12422	0.0061			13.8333	0.01601					0.21439	-0.000201046	0.2239	48.9074	0.2239	49.165	2.20675	135.687			13.8333	-0.02218
		1.17549	41.3866	-0.16838	0.04242	0.12544	0.00539			14	0.01407					0.21715	-0.000776274	0.22604	48.9933	0.22635	49.1527	2.20614	135.57			14	-0.02206
		1.18151	39.4511	-0.16808	0.03953	0.12698	0.00551			14.1667	0.01546					0.21991	-3.46578e-05	0.2288	48.9442	0.22911	49.0669	2.20553	135.221			14.1667	-0.02192
		1.18323	38.5709	-0.16716	0.04309	0.12882	0.00503			14.3333	0.01292					0.22267	-0.000201046	0.23126	48.9319	0.23187	49.0546	2.20461	134.834			14.3333	-0.02173
		1.1858	37.2507	-0.16746	0.04023	0.12943	0.00533			14.5	0.0134					0.22543	-0.000873622	0.23371	48.9258	0.23463	49.257	2.20399	134.448			14.5	-0.02168
		1.19183	35.4033	-0.16746	0.04167	0.13127	0.00539			14.6667	0.0182					0.22819	-0.00021543	0.23678	48.938	0.23678	49.0791	2.20276	133.975			14.6667	-0.02178
		1.19613	33.9076	-0.16685	0.03925	0.1328	0.0059			14.8333	0.01888					0.23064	-0.000113359	0.23892	48.981	0.23954	49.0178	2.20215	133.485			14.8333	-0.02187
		1.1987	32.6755	-0.16685	0.04184	0.13434	0.00554			15	0.01719					0.23279	-0.000201046	0.24168	48.9442	0.24199	49.2754	2.20184	133.074			15	-0.02203
		1.20386	30.6516	-0.16623	0.04058	0.13618	0.00558			15.1667	0.01326					0.23616	-0.000520358	0.24506	49.0055	0.24506	48.9503	2.20092	132.749			15.1667	-0.0216
		1.20643	29.4194	-0.16654	0.04443	0.13771	0.00594			15.3333	0.01337					0.238	-8.46509e-05	0.24721	48.889	0.24782	49.0362	2.20031	132.577			15.3333	-0.02116
		1.20987	28.1876	-0.16623	0.04289	0.13894	0.00542			15.5	0.01277					0.24076	-0.000201046	0.24966	48.9074	0.24997	49.2938	2.19908	132.479			15.5	-0.02078
		1.21416	26.0753	-0.16593	0.04672	0.14108	0.00631			15.6667	0.01573					0.24352	-0.000883376	0.25242	49.0055	0.25211	48.9933	2.19878	132.27			15.6667	-0.02073
		1.21587	24.9309	-0.16623	0.04058	0.14231	0.0058			15.8333	0.01787					0.24598	-0.000133663	0.25487	48.938	0.25457	49.0546	2.19786	131.945			15.8333	-0.02056
		1.21932	23.7872	-0.16562	0.04362	0.14323	0.00714			16	0.01268					0.24843	-0.000201046	0.25733	48.8522	0.25763	49.1834	2.19755	131.552			16	-0.02073
		1.22447	21.8514	-0.16562	0.04242	0.14507	0.00619			16.1667	0.01051					0.25089	-0.000946189	0.26009	48.9687	0.26101	49.1773	2.19663	131.099			16.1667	-0.02094
		1.22705	20.5311	-0.16531	0.04427	0.14661	0.00652			16.3333	0.01659					0.25426	-0.000313822	0.26254	48.9871	0.26285	49.1159	2.19571	130.645			16.3333	-0.02084
		1.22789	19.1221	-0.16531	0.04382	0.14783	0.00563			16.5	0.01771					0.25702	-0.000165805	0.2653	48.8706	0.2653	49.0423	2.19479	130.234			16.5	-0.02058
		1.23219	17.5383	-0.16501	0.04267	0.14998	0.00587			16.6667	0.01238					0.25947	-0.000962383	0.26806	48.9503	0.26806	49.1221	2.19418	129.866			16.6667	-0.0201
		1.23563	16.5708	-0.1647	0.04384	0.1509	0.00623			16.8333	0.01225					0.26162	-0.000622307	0.27021	48.9994	0.27082	49.1282	2.19356	129.534			16.8333	-0.01973
		1.23907	14.8985	-0.1647	0.04432	0.15243	0.00659			17	0.00956					0.26407	-0.000173228	0.27266	48.8951	0.27328	49.1343	2.19264	129.399			17	-0.01962
		1.24249	12.9621	-0.1647	0.044	0.15366	0.00632			17.1667	0.00984					0.26653	-0.00082228	0.27573	48.9442	0.27604	49.073	2.19172	129.369			17.1667	-0.01957
		1.24593	11.6422	-0.16439	0.04595	0.1555	0.00672			17.3333	0.00948					0.26929	-0.001	0.27849	48.9687	0.27818	49.1098	2.19111	129.203			17.3333	-0.01954
		1.25024	10.3226	-0.16409	0.04538	0.15703	0.00591			17.5	0.01416					0.27205	-0.000201322	0.28094	48.9442	0.28064	49.1527	2.19019	128.823			17.5	-0.01959
		1.2528	8.38579	-0.16409	0.04606	0.15857	0.00683			17.6667	0.01766					0.27481	-0.000548452	0.28309	48.9687	0.28432	49.1282	2.18988	128.393			17.6667	-0.01973
		1.25624	7.33014	-0.16409	0.04461	0.1601	0.00643			17.8333	0.01766					0.27726	-0.00106	0.28616	48.9258	0.28646	49.1711	2.18835	127.995			17.8333	-0.01949
		1.25882	6.00991	-0.16378	0.04598	0.16102	0.00717			18	0.01772					0.27972	-0.000418163	0.28892	48.9503	0.28922	49.0423	2.18835	127.59			18	-0.01913
		1.26224	4.07343	-0.16378	0.04618	0.16286	0.00716			18.1667	0.01729					0.28248	-0.000262541	0.29106	48.9258	0.29137	49.0117	2.18804	127.179			18.1667	-0.01864
		1.26568	2.57737	-0.16317	0.04691	0.1647	0.00755			18.3333	0.01587					0.28493	-0.0011	0.29352	48.9196	0.29474	49.2264	2.18651	126.786			18.3333	-0.01845
		1.26912	1.16939	-0.16347	0.04653	0.16593	0.00667			18.5	0.01582					0.28738	-0.000738242	0.29628	48.9749	0.29658	49.073	2.1859	126.449			18.5	-0.01828
				-0.16317	0.04748	0.16746	0.0071			18.6667	0.01535					0.29045	-0.000253523	0.29904	48.8828	0.29904	49.0117	2.18528	126.345			18.6667	-0.01829
				-0.16286	0.04614	0.1693	0.00653			18.8333	0.01699					0.29536	-0.00107	0.30425	48.9565	0.30456	49.1159	2.18467	126.222			18.8333	-0.0183
				-0.16286	0.0475	0.17022	0.00683			19	0.01825					0.29781	-0.000272846	0.30671	48.9258	0.30701	49.0669	2.18314	125.97			19	-0.01843
				-0.16286	0.04553	0.17237	0.00742			19.1667	0.00978					0.30057	-0.000651383	0.30916	48.8828	0.30977	49.1405	2.18314	125.615			19.1667	-0.01841
				-0.16225	0.04751	0.1736	0.00681			19.3333	0.00947					0.30364	-0.00115	0.31192	48.9196	0.31223	49.2325	2.18191	125.222			19.3333	-0.01825
				-0.16163	0.0468	0.17513	0.00738			19.5	0.01627					0.30609	-0.000554218	0.31468	48.938	0.31499	48.938	2.1816	124.78			19.5	-0.01808
				-0.16163	0.05032	0.17636	0.0065			19.6667	0.01741					0.30793	-0.000423684	0.31744	48.9258	0.31744	48.9687	2.18068	124.345			19.6667	-0.01795
				-0.16163	0.04888	0.17789	0.00742			19.8333	0.01863					0.311	-0.00121	0.31989	48.9503	0.32051	49.2264	2.18007	123.922			19.8333	0.10523
				-0.16133	0.0499	0.17973	0.00691			20	0.01586					0.31376	-0.000886075	0.32265	48.9565	0.32235	49.0485	2.17946	123.554			20	0.10701
				-0.16102	0.04955	0.18096	0.00771			20.1667	0.01175					0.31621	-0.000391296	0.32511	48.8644	0.32572	49.0117	2.17853	123.327			20.1667	0.20096
				-0.16133	0.05054	0.18249	0.00662			20.3333	0.01251					0.31897	-0.000985386	0.32787	48.9258	0.32787	49.0975	2.17761	123.247			20.3333	2.0096
				-0.16102	0.05148	0.18372	0.00734			20.5	0.01688					0.32143	-0.00115	0.33032	48.9871	0.33063	49.1527	2.17669	123.069			20.5	0.000613889
				-0.16041	0.04881	0.18556	0.00752			20.6667	0.01257					0.32388	-0.00043264	0.33278	48.8092	0.33278	49.0853	2.17669	122.775			20.6667	47.5947
				-0.16071	0.05059	0.18709	0.00782			20.8333	0.01344					0.32664	-0.000737629	0.33523	48.8828	0.33554	49.0117	2.17547	122.382			20.8333	47.5885
				-0.16041	0.04918	0.18801	0.00746			21	0.00892					0.3291	-0.00127	0.33799	48.938	0.3386	49.1834	2.17485	121.971			21	47.5272
				-0.1601	0.04939	0.18985	0.00735			21.1667	0.0106					0.33186	-0.000711313	0.34044	48.9503	0.34075	49.1343	2.17393	121.542			21.1667	47.564
				-0.15949	0.04925	0.19138	0.008			21.3333	0.0142					0.33462	-0.000550661	0.3429	48.8399	0.34382	49.0853	2.17332	121.118			21.3333	47.5579
				-0.15979	0.05155	0.19322	0.00744			21.5	0.01658					0.33707	-0.00129	0.34566	48.8951	0.34627	49.1711	2.17301	120.726			21.5	47.4843
				-0.15979	0.05427	0.19414	0.00823			21.6667	0.01699					0.33983	-0.00104	0.34872	48.9687	0.34842	49.0607	2.17209	120.364			21.6667	47.472
				-0.15949	0.05334	0.19599	0.0077			21.8333	0.01398					0.34228	-0.000532504	0.35118	48.8399	0.35149	49.208	2.17117	120.149			21.8333	47.4781
				-0.15949	0.0498	0.19752	0.00833			22	0.01183					0.34474	-0.00109	0.35333	48.8154	0.35425	49.2448	2.17025	120.057			22	47.3984
				-0.15857	0.05198	0.19875	0.0079			22.1667	0.01824					0.3475	-0.00131	0.35609	48.9503	0.3567	49.0178	2.16933	119.867			22.1667	47.4904
				-0.15887	0.05258	0.20028	0.00846			22.3333	0.01172					0.35026	-0.000602371	0.35885	48.938	0.35915	49.0914	2.16872	119.548			22.3333	47.4904
				-0.15857	0.05513	0.20212	0.00801			22.5	0.01732					0.35302	-0.000844056	0.36099	48.8644	0.36191	49.1159	2.16811	119.174			22.5	47.4291
				-0.15826	0.05125	0.20365	0.00861			22.6667	0.01698					0.35547	-0.00139	0.36406	48.9442	0.36467	49.2325	2.16719	118.763			22.6667	47.4045
				-0.15826	0.05412	0.20488	0.00767			22.8333	0.01151					0.35793	-0.000881167	0.36621	48.938	0.36682	48.9749	2.16657	118.346			22.8333	47.4965
				-0.15795	0.05031	0.20672	0.00895			23	0.00953					0.36069	-0.000659848	0.36897	48.8092	0.36958	49.0853	2.16596	117.953			23	47.4597
				-0.15765	0.05538	0.20764	0.00752			23.1667	0.01769					0.36314	-0.0014	0.37203	48.9871	0.37173	49.2264	2.16504	117.585			23.1667	47.3493
				-0.15765	0.05174	0.20948	0.00922			23.3333	0.01447					0.3659	-0.0012	0.37449	48.8767	0.37449	49.0055	2.16412	117.235			23.3333	47.3677
				-0.15795	0.05673	0.21132	0.00809			23.5	0.01375					0.36835	-0.000683464	0.37694	48.8276	0.37725	49.0914	2.16381	117.076			23.5	47.4229
				-0.15765	0.05406	0.21255	0.0088			23.6667	0.01677					0.37081	-0.00122	0.3797	48.9749	0.38032	49.1405	2.16289	116.99			23.6667	47.3432
				-0.15734	0.05549	0.21408	0.00792			23.8333	0.01838					0.37357	-0.00148	0.38216	48.9503	0.38216	49.1405	2.16228	116.794			23.8333	47.4229
				-0.15703	0.05429	0.21531	0.00945			24	0.01748					0.37602	-0.000751246	0.38461	48.8644	0.38522	49.0485	2.16167	116.463			24	47.3064
				-0.15673	0.05375	0.21715	0.00825			24.1667	0.01884					0.37848	-0.000974345	0.38737	48.8951	0.38768	49.073	2.16105	116.094			24.1667	47.4107
				-0.15642	0.05502	0.21868	0.00926			24.3333	0.01848					0.38154	-0.00155	0.38982	48.9012	0.39013	49.2325	2.16013	115.696			24.3333	47.472
				-0.15642	0.05481	0.2196	0.00878			24.5	0.01709					0.38369	-0.00107	0.39228	48.938	0.39258	49.0117	2.15921	115.285			24.5	47.3616
				-0.15673	0.05602	0.22114	0.00942			24.6667	0.01733					0.38645	-0.000841602	0.39534	48.9196	0.39534	48.9933	2.15829	114.88			24.6667	47.4904
				-0.15611	0.05646	0.22298	0.00848			24.8333	0.01785					0.3889	-0.00158	0.39749	48.9196	0.3978	49.1773	2.15799	114.512			24.8333	47.2941
				-0.15581	0.055	0.22482	0.00923			25	0.01358					0.39136	-0.00139	0.40025	48.9626	0.40056	49.0791	2.15676	114.199			25	47.3554
				-0.15581	0.05493	0.22635	0.00908			25.1667	0.01236					0.39412	-0.00085295	0.40271	48.938	0.40332	49.0791	2.15615	114.064			25.1667	47.38
				-0.15581	0.05731	0.22727	0.00945			25.3333	0.01117					0.39657	-0.00133	0.40547	48.9565	0.40577	49.0853	2.15553	113.923			25.3333	47.3984
				-0.15519	0.05717	0.22911	0.00912			25.5	0.01724					0.39933	-0.0016	0.40823	48.9503	0.40884	49.1589	2.15492	113.69			25.5	47.4045
				-0.15519	0.05592	0.23064	0.00862			25.6667	0.01683					0.40179	-0.000950238	0.41068	48.9258	0.41068	49.0914	2.154	113.365			25.6667	47.4781
				-0.15519	0.0591	0.23187	0.00993			25.8333	0.0118					0.40455	-0.00113	0.41313	48.9258	0.41344	49.1159	2.15339	112.966			25.8333	47.3677
				-0.15458	0.05918	0.2334	0.00901			26	0.00955					0.40731	-0.00171	0.4162	48.8522	0.4162	49.2386	2.15246	112.573			26	47.3984
				-0.15458	0.0581	0.23494	0.00985			26.1667	0.015					0.40945	-0.00129	0.41835	48.9626	0.41896	49.0117	2.15154	112.212			26.1667	47.4413
				-0.15458	0.05819	0.23647	0.0097			26.3333	0.01749					0.41252	-0.00107	0.42111	48.8092	0.42141	49.3122	2.15093	111.825			26.3333	47.3677
				-0.15427	0.05889	0.2377	0.00984			26.5	0.01777					0.41497	-0.00173	0.42356	48.889	0.42387	49.073	2.15032	111.469			26.5	47.3677
				-0.15397	0.05709	0.23923	0.01013			26.6667	0.01736					0.41743	-0.00159	0.42601	48.9749	0.42632	48.797	2.1494	111.193			26.6667	47.3861
				-0.15335	0.06043	0.24076	0.01009			26.8333	0.01691					0.41988	-0.00104	0.42816	48.7295	0.42939	49.1405	2.14878	111.089			26.8333	47.4045
				-0.15335	0.05711	0.2426	0.0108			27	0.01012					0.42264	-0.0015	0.43123	48.9196	0.43154	49.2202	2.14848	110.942			27	47.472
				-0.15335	0.0591	0.24383	0.01049			27.1667	0.01061					0.42479	-0.00178	0.43399	48.9626	0.4346	48.9442	2.14725	110.684			27.1667	47.3002
				-0.15335	0.05716	0.24506	0.0108			27.3333	0.01228					0.42755	-0.00117	0.43675	48.8399	0.43706	48.9442	2.14664	110.347			27.3333	47.4045
				-0.15305	0.0607	0.2469	0.01104			27.5	0.01494					0.43062	-0.0013	0.43951	48.8951	0.43982	49.1037	2.14602	110.009			27.5	47.2082
				-0.15274	0.05927	0.24874	0.01125			27.6667	0.01907					0.43307	-0.00194	0.44196	48.938	0.44196	49.1343	2.14541	109.654			27.6667	47.4413
				-0.15274	0.06349	0.24997	0.01115			27.8333	0.01751					0.43552	-0.0015	0.44411	48.9319	0.44503	49.0239	2.14388	109.243			27.8333	47.2818
				-0.15243	0.05901	0.25119	0.01128			28	0.01713					0.43828	-0.00124	0.44687	48.8276	0.44748	49.0669	2.14388	108.838			28	47.3064
				-0.15243	0.06155	0.25273	0.01134			28.1667	0.01292					0.44104	-0.00191	0.44963	48.8767	0.44994	49.1343	2.14296	108.476			28.1667	47.3616
				-0.15213	0.05945	0.25426	0.01228			28.3333	0.01114					0.4435	-0.00181	0.45239	48.9565	0.45239	48.9871	2.14234	108.255			28.3333	47.3677
				-0.15182	0.06222	0.2561	0.01128			28.5	0.01012					0.44595	-0.00121	0.45454	48.7172	0.45546	48.9503	2.14142	108.194			28.5	47.3861
				-0.15213	0.05932	0.25763	0.01202			28.6667	0.01706					0.44902	-0.00172	0.45761	48.8951	0.4573	49.1466	2.1405	108.028			28.6667	47.3493
				-0.15151	0.06051	0.25886	0.01133			28.8333	0.01668					0.45116	-0.00201	0.46006	48.938	0.46037	49.1589	2.13989	107.728			28.8333	47.3309
				-0.15151	0.05943	0.26039	0.01217			29	0.00878					0.45393	-0.00138	0.46251	48.8399	0.46282	48.9749	2.13958	107.353			29	47.3554
				-0.15151	0.06144	0.26162	0.01122			29.1667	0.01024					0.45638	-0.00151	0.46497	48.8767	0.46558	48.9871	2.13897	106.985			29.1667	47.4107
				-0.15151	0.06216	0.26346	0.01276			29.3333	0.01678					0.45914	-0.00201	0.46773	48.9442	0.46803	49.0669	2.13774	106.587			29.3333	47.2634
				-0.1509	0.06276	0.26499	0.01121			29.5	0.01737					0.4619	-0.00175	0.47079	48.9258	0.47079	49.0423	2.13682	106.231			29.5	47.4045
				-0.15059	0.06308	0.26683	0.01359			29.6667	0.01644					0.46374	-0.00143	0.47294	48.8092	0.47325	49.0669	2.13621	105.881			29.6667	47.2941
				-0.15059	0.06311	0.26775	0.01119			29.8333	0.01191					0.46711	-0.00213	0.47539	48.9012	0.47631	49.0362	2.1356	105.556			29.8333	47.3248
				-0.15059	0.06086	0.26959	0.01301			30	0.01062					0.46957	-0.00206	0.47816	48.9933	0.47908	48.8522	2.13468	105.366			30	47.3616
				-0.14998	0.06185	0.27082	0.01195			30.1667	0.00844					0.47233	-0.00144	0.48092	48.7111	0.48122	48.9994	2.13376	105.28			30.1667	47.38
				-0.15029	0.06117	0.27266	0.01356			30.3333	0.01178					0.47478	-0.00193	0.48337	48.8399	0.48398	49.1221	2.13314	105.059			30.3333	47.3064
				-0.14998	0.06428	0.27389	0.01276			30.5	0.01675					0.47723	-0.00231	0.48613	48.9319	0.48644	49.0362	2.13253	104.783			30.5	47.2818
				-0.14967	0.06295	0.27573	0.01364			30.6667	0.01004					0.47969	-0.00165	0.48828	48.8951	0.48858	49.0853	2.1313	104.434			30.6667	47.2573
				-0.14937	0.0625	0.27665	0.01233			30.8333	0.00877					0.48245	-0.00174	0.49073	48.9319	0.49134	49.0485	2.1313	104.053			30.8333	47.3861
				-0.14937	0.06409	0.27818	0.01381			31	0.0201					0.48521	-0.00244	0.4941	48.8767	0.4938	49.1834	2.13038	103.673			31	47.2328
				-0.14906	0.06387	0.28002	0.01294			31.1667	0.20104					0.48766	-0.00201	0.49686	48.846	0.49625	48.9933	2.12946	103.305			31.1667	47.3493
				-0.14875	0.06253	0.28156	0.01371			31.3333	2.0104					0.49104	-0.00164	0.4987	48.8215	0.49932	48.981	2.12854	102.961			31.3333	47.1776
				-0.14845	0.06348	0.2834	0.01362			31.5	5.31093					0.49288	-0.00238	0.50177	48.9503	0.50208	49.0791	2.12824	102.685			31.5	47.3554
				-0.14875	0.06287	0.28401	0.0139			31.6667	5.2686					0.49533	-0.00233	0.50423	48.8215	0.50484	48.9871	2.12701	102.538			31.6667	47.3186
				-0.14845	0.06444	0.28585	0.01439			31.8333	5.22812					0.49809	-0.0017	0.50668	48.7356	0.50699	48.9994	2.12639	102.415			31.8333	47.196
				-0.14814	0.06625	0.28738	0.01377			32	5.18456					0.50116	-0.00218	0.51005	48.9319	0.50975	49.0301	2.12609	102.17			32	47.2144
				-0.14783	0.06494	0.28892	0.01484			32.1667	5.14285					0.5033	-0.00258	0.5122	48.9196	0.5122	49.1282	2.12486	101.894			32.1667	47.3861
				-0.14753	0.0652	0.29045	0.01472			32.3333	5.09194					0.50576	-0.00192	0.51496	48.8276	0.51465	48.9871	2.12394	101.544			32.3333	47.2328
				-0.14722	0.06449	0.29198	0.01402			32.5	4.97968					0.50821	-0.002	0.51711	48.8951	0.51772	49.0055	2.12363	101.17			32.5	47.288
				-0.14753	0.06569	0.29352	0.0147			32.6667	4.8662					0.51128	-0.00271	0.52017	48.9258	0.52017	49.2632	2.12241	100.796			32.6667	47.3002
				-0.14722	0.06683	0.29474	0.01414			32.8333	4.75211					0.51373	-0.00227	0.52232	48.9135	0.52324	48.8644	2.12241	100.452			32.8333	47.1407
				-0.14691	0.06557	0.29658	0.0152			33	4.61225					0.51649	-0.00192	0.52508	48.8583	0.52569	48.9565	2.12149	100.115			33	47.288
				-0.14691	0.06676	0.29812	0.01378			33.1667	4.48589					0.51925	-0.00263	0.52753	48.8951	0.52845	49.1834	2.12057	99.8759			33.1667	47.0917
				-0.14691	0.06445	0.29965	0.01415			33.3333	4.32701					0.52109	-0.00262	0.5303	48.9687	0.5303	49.0485	2.11934	99.7286			33.3333	47.2818
				-0.14661	0.06602	0.30088	0.01519			33.5	4.17366					0.52416	-0.00198	0.53306	48.7908	0.53336	48.9503	2.11903	99.5998			33.5	47.2696
				-0.14599	0.06552	0.30241	0.01496			33.6667	4.01785					0.52631	-0.00244	0.5352	48.8951	0.53551	49.0117	2.11811	99.3483			33.6667	47.3432
				-0.14599	0.0666	0.30395	0.01511			33.8333	3.86634					0.52907	-0.00287	0.53796	48.981	0.53796	49.1098	2.1175	99.0293			33.8333	47.2021
				-0.14569	0.06694	0.30579	0.01569			34	3.70501					0.53214	-0.00222	0.54072	48.7172	0.54042	48.9503	2.11627	98.6981			34	47.245
				-0.14538	0.06649	0.3064	0.01505			34.1667	3.56945					0.5349	-0.0023	0.54348	48.8338	0.54379	48.9196	2.11566	98.3178			34.1667	47.3309
				-0.14538	0.06717	0.30855	0.01543			34.3333	3.41487					0.53704	-0.00298	0.54594	48.9442	0.54624	49.1098	2.11535	97.9068			34.3333	47.3125
				-0.14569	0.06742	0.31008	0.01528			34.5	3.2652					0.5395	-0.00259	0.54808	48.9012	0.54839	49.0301	2.11443	97.551			34.5	47.2696
				-0.14538	0.06819	0.31131	0.01607			34.6667	3.15233					0.54226	-0.00224	0.55146	48.6866	0.55146	48.9626	2.11382	97.2382			34.6667	47.1101
				-0.14507	0.07085	0.31315	0.01552			34.8333	3.04927					0.54471	-0.00292	0.55391	48.8644	0.5536	49.0791	2.11321	97.0848			34.8333	47.2696
				-0.14477	0.06744	0.31468	0.01619			35	2.95235					0.54747	-0.00292	0.55575	48.9626	0.55637	49.0853	2.11229	96.9806			35	47.245
				-0.14477	0.06971	0.31652	0.01573			35.1667	2.86954					0.55054	-0.00228	0.55882	48.8276	0.55882	49.0055	2.11167	96.7597			35.1667	47.153
				-0.14415	0.06937	0.31775	0.01661			35.3333	2.81004					0.55299	-0.00277	0.56127	48.938	0.56158	49.0546	2.11075	96.4714			35.3333	47.288
				-0.14446	0.06861	0.31928	0.01558			35.5	2.7487					0.55545	-0.00318	0.56373	48.9012	0.56434	49.1711	2.10983	96.1893			35.5	47.2021
				-0.14415	0.06738	0.32081	0.01637			35.6667	2.69718					0.55759	-0.00254	0.56679	48.8031	0.56741	48.9626	2.10922	95.8825			35.6667	47.0917
				-0.14354	0.06963	0.32204	0.01604			35.8333	2.65424					0.56035	-0.0026	0.56925	48.8828	0.56955	49.0485	2.10891	95.5268			35.8333	47.2634
				-0.14354	0.06967	0.32358	0.01679			36	2.63645					0.56311	-0.00329	0.57201	48.8767	0.5717	49.1834	2.10769	95.1465			36	47.196
				-0.14354	0.0699	0.32511	0.01515			36.1667	2.6021					0.56557	-0.00289	0.57415	48.9074	0.57507	48.9994	2.10677	94.8091			36.1667	47.2389
				-0.14385	0.07027	0.32695	0.01638			36.3333	2.57633					0.56833	-0.00255	0.57661	48.8767	0.57722	49.0423	2.10615	94.5085			36.3333	47.2205
				-0.14323	0.0687	0.32818	0.01547			36.5	2.55548					0.57078	-0.00323	0.57937	48.8644	0.58029	49.1711	2.10585	94.3367			36.5	47.245
				-0.14323	0.07044	0.32971	0.01665			36.6667	2.55486					0.57323	-0.00325	0.58213	48.9196	0.58274	48.9994	2.10462	94.1895			36.6667	47.2389
				-0.14293	0.06989	0.33094	0.01605			36.8333	2.53707					0.57599	-0.00262	0.58458	48.8644	0.58489	48.9074	2.1037	93.981			36.8333	47.1469
				-0.14262	0.07152	0.33278	0.01688			37	2.51315					0.57875	-0.0031	0.58765	48.8951	0.58765	49.0239	2.10339	93.6804			37	47.3002
				-0.14201	0.07008	0.3337	0.01634			37.1667	2.53891					0.5809	-0.00353	0.5898	48.8644	0.59041	49.1343	2.10247	93.3553			37.1667	47.1898
				-0.14231	0.07075	0.33554	0.01671			37.3333	2.5064					0.58366	-0.0029	0.59225	48.8092	0.59286	48.9933	2.10155	93.0179			37.3333	47.2941
				-0.14231	0.07133	0.33646	0.01633			37.5	2.52235					0.58888	-0.00366	0.59777	48.9074	0.59808	49.1098	2.10094	92.7112			37.5	47.2389
				-0.1417	0.07057	0.3386	0.01717			37.6667	2.53769					0.59133	-0.00325	0.59992	48.938	0.60084	48.9933	2.10002	92.3738			37.6667	47.1898
				-0.14201	0.07252	0.34014	0.01697			37.8333	2.52603					0.59409	-0.00289	0.60298	48.8767	0.60298	48.9933	2.0994	92.0365			37.8333	47.2818
				-0.1417	0.07229	0.34167	0.0176			38	2.53401					0.59685	-0.00361	0.60544	48.9258	0.60605	49.1282	2.09848	91.742			38	47.2205
				-0.14139	0.07493	0.3429	0.01745			38.1667	2.53155					0.59961	-0.00358	0.60789	48.9687	0.60851	49.0301	2.09818	91.5764			38.1667	47.1285
				-0.14109	0.07164	0.34443	0.01719			38.3333	2.52481					0.60176	-0.003	0.61096	48.8522	0.61157	48.9749	2.09756	91.4353			38.3333	47.3186
				-0.14139	0.07092	0.34596	0.01741			38.5	2.52358					0.60452	-0.00345	0.61341	48.6927	0.61341	49.073	2.09664	91.2083			38.5	47.3125
				-0.14109	0.07169	0.34688	0.01733			38.6667	2.51438					0.60728	-0.00391	0.61617	48.7663	0.61648	49.1159	2.09572	90.92			38.6667	47.2634
				-0.14047	0.07347	0.34903	0.01815			38.8333	2.50947					0.60943	-0.00327	0.61863	48.8399	0.61863	48.938	2.0948	90.5888			38.8333	47.1837
				-0.14047	0.07257	0.35057	0.01534			39	2.50211					0.61249	-0.00333	0.62139	48.9135	0.622	49.0178	2.09419	90.2575			39	47.2941
				-0.14047	0.07114	0.35179	0.01703			39.1667	2.49291					0.61525	-0.00404	0.62353	48.8828	0.62445	49.1343	2.09327	89.9386			39.1667	47.1407
				-0.14047	0.07277	0.35333	0.01556			39.3333	2.49966					0.6174	-0.00363	0.62629	48.7663	0.62691	48.9871	2.09266	89.5951			39.3333	47.2389
				-0.13986	0.07205	0.35517	0.01499			39.5	2.49414					0.62047	-0.00325	0.62875	48.7602	0.62936	48.9933	2.09204	89.2638			39.5	47.2512
				-0.13986	0.073	0.35639	0.01602			39.6667	2.47267					0.62292	-0.00397	0.63212	48.8338	0.63181	49.1343	2.09143	89.0185			39.6667	47.4107
				-0.13955	0.07414	0.35793	0.01678			39.8333	2.46899					0.62537	-0.004	0.63427	48.8583	0.63458	49.0485	2.0902	88.8406			39.8333	47.2205
				-0.13924	0.0766	0.35915	0.01822			40	2.4788					0.62844	-0.00335	0.63672	48.7724	0.63734	48.9687	2.0899	88.6872			40	47.153
				-0.13955	0.07352	0.36099	0.01428			40.1667	2.48309					0.63059	-0.00381	0.63918	48.9074	0.63979	48.9933	2.08867	88.4664			40.1667	47.2389
				-0.13924	0.07502	0.36191	0.01908			40.3333	2.46899					0.63366	-0.00429	0.64194	48.9442	0.64286	49.0853	2.08836	88.1842			40.3333	47.38
				-0.13894	0.07338	0.36406	0.01619			40.5	2.47941					0.6358	-0.00368	0.6447	48.7111	0.645	48.9933	2.08775	87.9021			40.5	47.3186
				-0.13924	0.07384	0.36559	0.01824			40.6667	2.48493					0.63856	-0.00372	0.64715	48.8154	0.64746	48.9135	2.08683	87.5769			40.6667	47.1469
				-0.13832	0.07468	0.36651	0.01602			40.8333	2.50518					0.64102	-0.00446	0.6496	48.8215	0.65022	49.0485	2.08622	87.2396			40.8333	47.2512
				-0.13832	0.07604	0.36835	0.01833			41	2.50027					0.64378	-0.00406	0.65267	48.8951	0.65267	48.9687	2.08468	86.9083			41	47.2328
				-0.13802	0.07376	0.36958	0.01494			41.1667	2.49107					0.64654	-0.00367	0.65482	48.7847	0.65512	48.9503	2.08407	86.6016			41.1667	47.2328
				-0.13802	0.07712	0.37111	0.0183			41.3333	2.49475					0.6493	-0.00438	0.65819	48.7908	0.65788	49.0546	2.08346	86.4053			41.3333	47.3186
				-0.13802	0.07276	0.37234	0.0168			41.5	2.50395					0.65144	-0.00442	0.66065	48.9258	0.66065	49.0485	2.08284	86.2029			41.5	47.196
				-0.1374	0.07791	0.37449	0.01729			41.6667	2.50334					0.6539	-0.00376	0.66249	48.7602	0.6631	48.938	2.08223	86.0373			41.6667	47.1837
				-0.1374	0.07608	0.37572	0.01474			41.8333	2.5015					0.65666	-0.00426	0.66494	48.797	0.66586	49.0301	2.08162	85.8226			41.8333	47.0855
				-0.1371	0.07763	0.37725	0.01718			42	2.48432					0.65942	-0.00473	0.66831	48.9012	0.66801	49.1466	2.0807	85.5649			42	47.2634
				-0.1371	0.07634	0.37909	0.0149			42.1667	2.48555					0.66187	-0.00409	0.67046	48.6988	0.67107	48.8092	2.08008	85.2398			42.1667	47.2266
				-0.13648	0.07901	0.38032	0.01799			42.3333	2.49414					0.66433	-0.00413	0.67322	48.8154	0.67353	48.9994	2.07947	84.8841			42.3333	47.2328
				-0.13679	0.07611	0.38154	0.01661			42.5	2.4788					0.66739	-0.00488	0.67598	48.9196	0.67629	49.2386	2.07886	84.516			42.5	47.1101
				-0.1371	0.07717	0.38338	0.01681			42.6667	2.48064					0.66923	-0.00449	0.67813	48.7479	0.67843	48.846	2.07732	84.1909			42.6667	47.0978
				-0.13618	0.07681	0.38461	0.0165			42.8333	2.47328					0.67199	-0.00408	0.68089	48.7418	0.6815	48.9012	2.07671	83.9333			42.8333	47.2696
				-0.13618	0.07985	0.38645	0.01727			43	2.47328					0.67475	-0.00482	0.68396	48.8522	0.68365	49.0975	2.0764	83.7922			43	47.2573
				-0.13618	0.07758	0.38798	0.01588			43.1667	2.46837					0.67751	-0.00484	0.6861	48.9258	0.68641	48.9994	2.07548	83.5959			43.1667	47.0733
				-0.13556	0.07926	0.38921	0.01633			43.3333	2.46653					0.67997	-0.0042	0.68825	48.6129	0.68886	49.0301	2.07456	83.4057			43.3333	47.2573
				-0.13556	0.07556	0.39105	0.01769			43.5	2.47267					0.68242	-0.00468	0.69162	48.7724	0.69162	48.9871	2.07395	83.191			43.5	47.2021
				-0.13556	0.07993	0.39228	0.018			43.6667	2.48555					0.68549	-0.00517	0.69377	48.8767	0.69438	49.0607	2.07272	82.9027			43.6667	47.2144
				-0.13526	0.07689	0.3932	0.01954			43.8333	2.48555					0.68794	-0.00455	0.69653	48.7356	0.69714	48.9687	2.07241	82.5654			43.8333	47.2573
				-0.13495	0.08106	0.39534	0.01584			44	2.49904					0.6904	-0.0046	0.69898	48.7295	0.69929	48.9258	2.0718	82.2709			44	47.1592
				-0.13464	0.08012	0.39688	0.01924			44.1667	2.4923					0.69285	-0.00531	0.70144	48.7724	0.70144	49.1159	2.07119	81.9458			44.1667	47.245
				-0.13495	0.07881	0.3981	0.01583			44.3333	2.50518					0.69622	-0.00494	0.7042	48.8828	0.70481	48.9687	2.07027	81.6268			44.3333	47.2757
				-0.13403	0.07981	0.39964	0.01848			44.5	2.51499					0.69806	-0.00455	0.70696	48.7663	0.70726	48.8828	2.06965	81.3815			44.5	47.245
				-0.13403	0.07966	0.40117	0.01822			44.6667	2.50272					0.70052	-0.00529	0.70972	48.7602	0.70972	49.0914	2.06843	81.222			44.6667	47.3677
				-0.13372	0.07992	0.40271	0.01923			44.8333	2.49291					0.70358	-0.00532	0.71248	48.9012	0.71217	49.0669	2.06812	81.0073			44.8333	47.0549
				-0.13372	0.08109	0.40393	0.01683			45	2.51376					0.70542	-0.00468	0.71432	48.7602	0.71463	48.8828	2.0672	80.811			45	47.2144
				-0.13342	0.07938	0.40547	0.01765			45.1667	2.49782					0.70849	-0.00515	0.71708	48.8338	0.71739	49.0178	2.06628	80.5595			45.1667	47.1776
				-0.1328	0.08042	0.40731	0.0174			45.3333	2.50395					0.71064	-0.00565	0.72045	48.9319	0.72045	49.1343	2.06567	80.2896			45.3333	47.1039
				-0.13311	0.07917	0.40884	0.01716			45.5	2.4923					0.71371	-0.00502	0.7226	48.5271	0.72291	48.8644	2.06536	79.9583			45.5	47.1592
				-0.1325	0.07874	0.41007	0.01724			45.6667	2.48616					0.71616	-0.00507	0.72536	48.8828	0.72536	49.0239	2.06413	79.5964			45.6667	47.061
				-0.1328	0.08319	0.41191	0.0181			45.8333	2.48861					0.71892	-0.00582	0.72751	48.889	0.72812	49.1159	2.06321	79.2775			45.8333	47.1407
				-0.1328	0.08087	0.41283	0.01764			46	2.49168					0.72137	-0.00544	0.72996	48.6804	0.73057	48.938	2.06291	79.0014			46	47.2082
				-0.1325	0.08162	0.41497	0.01657			46.1667	2.48432					0.72413	-0.00504	0.73303	48.7234	0.73333	49.0975	2.06137	78.8051			46.1667	47.2205
				-0.13219	0.08171	0.41589	0.01789			46.3333	2.47757					0.72659	-0.00577	0.73548	48.8154	0.73579	49.0914	2.06107	78.615			46.3333	47.0733
				-0.13188	0.08368	0.41804	0.0181			46.5	2.4788					0.72935	-0.00581	0.73824	48.846	0.73824	48.9012	2.06045	78.431			46.5	47.2328
				-0.13188	0.08083	0.41927	0.01796			46.6667	2.48064					0.73211	-0.00519	0.7407	48.7479	0.7407	48.9626	2.05984	78.2224			46.6667	47.1407
				-0.13127	0.08272	0.42111	0.0169			46.8333	2.47757					0.73425	-0.00566	0.74346	48.8154	0.74346	48.9687	2.05892	77.9832			46.8333	47.1714
				-0.13127	0.07931	0.42172	0.02113			47	2.49536					0.73732	-0.00615	0.74591	48.754	0.74591	49.0975	2.058	77.6887			47	47.196
				-0.13066	0.08338	0.42356	0.01675			47.1667	2.50334					0.73947	-0.00552	0.74806	48.7786	0.74836	48.8951	2.05739	77.3452			47.1667	47.1592
				-0.13096	0.08273	0.4254	0.01944			47.3333	2.48984					0.74254	-0.0056	0.75112	48.7786	0.75082	48.9442	2.05677	77.014			47.3333	47.2573
				-0.13096	0.0819	0.42663	0.01789			47.5	2.50395					0.74468	-0.00632	0.75388	48.8215	0.75327	49.1343	2.05585	76.7257			47.5	47.1592
				-0.13066	0.08115	0.42816	0.02014			47.6667	2.50947					0.74714	-0.00595	0.75603	48.8399	0.75664	48.8092	2.05524	76.4803			47.6667	47.2389
				-0.13066	0.08284	0.4297	0.01522			47.8333	2.52113					0.7499	-0.00556	0.75879	48.7479	0.7591	48.9442	2.05463	76.3147			47.8333	47.2512
				-0.13066	0.08269	0.43123	0.01902			48	2.50456					0.75266	-0.0063	0.76186	48.9565	0.76186	49.1282	2.05401	76.0939			48	47.196
				-0.13004	0.08519	0.43307	0.01792			48.1667	2.51192					0.75511	-0.00634	0.76431	48.8276	0.76401	48.8522	2.05309	75.8853			48.1667	47.1898
				-0.13004	0.0838	0.43399	0.01813			48.3333	2.51315					0.75818	-0.00571	0.76646	48.6129	0.76677	48.8522	2.05187	75.6583			48.3333	47.196
				-0.12974	0.08399	0.43522	0.0171			48.5	2.4972					0.76032	-0.00619	0.76922	48.8338	0.76953	49.0853	2.05156	75.4559			48.5	47.0671
				-0.12974	0.08471	0.43736	0.01797			48.6667	2.50947					0.76309	-0.00669	0.77167	48.8706	0.77198	48.9503	2.05064	75.186			48.6667	47.2328
				-0.12974	0.08644	0.43859	0.01732			48.8333	2.50456					0.76554	-0.00606	0.77413	48.8276	0.77474	48.9012	2.04972	74.867			48.8333	47.3309
				-0.12882	0.08407	0.44043	0.01713			49	2.50027					0.7683	-0.0061	0.77719	48.7295	0.77689	49.0239	2.0491	74.5419			49	47.2082
				-0.12882	0.08376	0.44166	0.01705			49.1667	2.48064					0.77075	-0.00688	0.77965	48.7234	0.77995	49.0607	2.04818	74.2475			49.1667	47.2144
				-0.12882	0.08373	0.4435	0.01821			49.3333	2.49168					0.77382	-0.00649	0.7821	48.8644	0.78241	48.8522	2.04726	74.0021			49.3333	47.2328
				-0.12851	0.08298	0.44442	0.01823			49.5	2.49598					0.77627	-0.00611	0.78486	48.7418	0.78486	49.0239	2.04696	73.8426			49.5	47.1407
				-0.12851	0.08655	0.44656	0.01757			49.6667	2.49475					0.77873	-0.00684	0.78762	48.6497	0.78762	49.1221	2.04604	73.6218			49.6667	47.0426
				-0.12851	0.08326	0.44779	0.02084			49.8333	2.48064					0.78087	-0.0069	0.79038	48.8583	0.79038	48.8951	2.04512	73.4194			49.8333	47.2696
				-0.12851	0.08688	0.44963	0.01732			50	2.49352					0.78363	-0.00626	0.79284	48.8031	0.79284	48.8706	2.0445	73.1863			50	47.2082
				-0.12759	0.0864	0.45086	0.02185			50.1667	2.49659					0.78639	-0.00674	0.79498	48.6559	0.79529	49.0546	2.0442	72.9593			50.1667	47.1714
				-0.1279	0.08593	0.45239	0.01784			50.3333	2.49352					0.78916	-0.00723	0.79805	48.8276	0.79774	49.0239	2.04297	72.6894			50.3333	47.2389
				-0.1279	0.08483	0.45393	0.02216			50.5	2.51254					0.79161	-0.00662	0.8005	48.8092	0.8005	48.7908	2.04236	72.395			50.5	47.2021
				-0.12728	0.08785	0.45515	0.0172			50.6667	2.52113					0.79468	-0.00668	0.80326	48.705	0.80326	49.0914	2.04174	72.1128			50.6667	47.1714
				-0.12728	0.0839	0.4573	0.02157			50.8333	2.51622					0.79682	-0.00743	0.80572	48.7234	0.80602	49.0055	2.04052	71.8245			50.8333	47.196
				-0.12698	0.08737	0.45822	0.01717			51	2.51867					0.79958	-0.00707	0.80786	48.8092	0.80848	48.7663	2.04021	71.6098			51	47.1898
				-0.12667	0.08597	0.45945	0.01964			51.1667	2.53217					0.80234	-0.00669	0.81032	48.7663	0.81124	49.0239	2.03929	71.4442			51.1667	47.3186
				-0.12698	0.0877	0.46159	0.01732			51.3333	2.53217					0.80449	-0.00738	0.81339	48.7602	0.814	49.0485	2.03837	71.2172			51.3333	47.1346
				-0.12636	0.08544	0.46251	0.02005			51.5	2.5199					0.80694	-0.00749	0.81615	48.7724	0.81645	48.8767	2.03745	70.9964			51.5	47.1162
				-0.12606	0.08802	0.46435	0.01873			51.6667	2.52726					0.8094	-0.00683	0.81891	48.8092	0.81891	49.0239	2.03684	70.7633			51.6667	47.0242
				-0.12636	0.0872	0.46558	0.01905			51.8333	2.52235					0.81246	-0.00732	0.82105	48.7786	0.82105	48.9687	2.03592	70.4995			51.8333	47.1101
				-0.12575	0.08741	0.46711	0.01911			52	2.51192					0.81523	-0.00784	0.82381	48.7295	0.82412	49.0117	2.035	70.2112			52	47.1837
				-0.12544	0.08769	0.46865	0.01968			52.1667	2.51867					0.81768	-0.00723	0.82627	48.8215	0.82719	49.0362	2.03438	69.9413			52.1667	47.1592
				-0.12575	0.08967	0.47049	0.01874			52.3333	2.5107					0.82013	-0.00726	0.82903	48.8031	0.82964	48.9442	2.03438	69.6591			52.3333	47.1837
				-0.12544	0.0861	0.47233	0.01857			52.5	2.50395					0.82259	-0.00805	0.83179	48.7356	0.83209	49.0607	2.03346	69.3831			52.5	47.1223
				-0.12514	0.08837	0.47325	0.01753			52.6667	2.49659					0.82565	-0.00765	0.83393	48.8338	0.83485	48.8215	2.03285	69.1991			52.6667	47.0917
				-0.12483	0.0853	0.47478	0.01786			52.8333	2.50702					0.8278	-0.00727	0.83669	48.7111	0.837	48.9135	2.03193	69.0212			52.8333	47.1101
				-0.12514	0.09007	0.47631	0.02043			53	2.51622					0.83056	-0.00802	0.83946	48.7602	0.83976	49.0669	2.0307	68.7942			53	47.245
				-0.12483	0.08774	0.47785	0.01745			53.1667	2.50947					0.83332	-0.00812	0.8416	48.7663	0.84252	48.8031	2.03009	68.6102			53.1667	47.1837
				-0.12422	0.09103	0.47938	0.02126			53.3333	2.51499					0.83547	-0.00744	0.84436	48.7479	0.84498	48.9258	2.02948	68.4017			53.3333	47.1162
				-0.12391	0.08751	0.48092	0.01854			53.5	2.51929					0.83854	-0.00792	0.84743	48.7908	0.84743	49.1098	2.02825	68.1747			53.5	47.2941
				-0.12391	0.09165	0.48245	0.02296			53.6667	2.52849					0.8413	-0.00848	0.84958	48.7356	0.84988	48.8092	2.02764	67.8925			53.6667	47.2512
				-0.12391	0.08861	0.48368	0.01924			53.8333	2.5426					0.84375	-0.00782	0.85234	48.7602	0.85234	48.8215	2.02733	67.549			53.8333	47.1346
				-0.1236	0.09161	0.48521	0.02105			54	2.53401					0.84651	-0.00787	0.8551	48.7602	0.85571	48.9687	2.02672	67.23			54	47.2144
				-0.1233	0.08962	0.48705	0.01813			54.1667	2.53953					0.84927	-0.00866	0.85755	48.6866	0.85786	49.0853	2.0258	66.9847			54.1667	47.2818
				-0.1236	0.09163	0.48828	0.02166			54.3333	2.51745					0.85142	-0.00831	0.86	48.7356	0.86031	48.8706	2.02518	66.8559			54.3333	47.0855
				-0.1233	0.09014	0.49012	0.01987			54.5	2.54934					0.85356	-0.00789	0.86338	48.7479	0.86338	48.9626	2.02426	66.678			54.5	47.1407
				-0.12299	0.09319	0.49134	0.02169			54.6667	2.52665					0.85663	-0.00867	0.86522	48.7234	0.86583	48.9565	2.02365	66.3958			54.6667	47.1592
				-0.12299	0.08822	0.49288	0.01887			54.8333	2.54075					0.85908	-0.00874	0.86767	48.7602	0.86798	48.981	2.02242	66.1688			54.8333	47.061
				-0.12268	0.09386	0.4941	0.0213			55	2.53339					0.86123	-0.00809	0.87074	48.7479	0.87074	48.9626	2.02181	65.9541			55	47.1469
				-0.12238	0.08909	0.49564	0.01865			55.1667	2.53646					0.8643	-0.00856	0.87319	48.7418	0.8735	48.9565	2.02119	65.6842			55.1667	47.1714
				-0.12268	0.09137	0.49717	0.01922			55.3333	2.52297					0.86737	-0.00909	0.87595	48.7111	0.87626	48.9994	2.02027	65.4082			55.3333	47.1592
				-0.12238	0.08913	0.4984	0.018			55.5	2.52113					0.86982	-0.0085	0.87871	48.7418	0.87871	48.8031	2.01935	65.1383			55.5	47.2082
				-0.12176	0.09286	0.50024	0.02027			55.6667	2.52051					0.87227	-0.00849	0.88086	48.8154	0.88147	48.9933	2.01874	64.8868			55.6667	47.3554
				-0.12146	0.09125	0.50208	0.01984			55.8333	2.51131					0.87473	-0.00931	0.88331	48.7663	0.88423	49.0607	2.01843	64.666			55.8333	47.1592
				-0.12176	0.09301	0.50361	0.02			56	2.51192					0.87718	-0.00895	0.88638	48.8276	0.88638	48.8951	2.01721	64.5003			56	47.2082
				-0.12146	0.09171	0.50453	0.02083			56.1667	2.51683					0.8827	-0.00929	0.89129	48.705	0.8916	49.0178	2.01629	64.2857			56.1667	47.1592
				-0.12084	0.09297	0.50637	0.02035			56.3333	2.51376					0.88515	-0.00945	0.89405	48.8644	0.89466	48.9135	2.01567	64.0464			56.3333	47.1714
				-0.12115	0.09163	0.5076	0.02199			56.5	2.51867					0.88761	-0.00875	0.89681	48.7356	0.89712	48.9933	2.01475	63.8563			56.5	47.2082
				-0.12084	0.0936	0.50913	0.01889			56.6667	2.52849					0.89068	-0.00923	0.89926	48.6804	0.89926	49.0117	2.01445	63.6293			56.6667	47.2941
				-0.12054	0.09204	0.51067	0.0224			56.8333	2.53155					0.89313	-0.00976	0.90141	48.7356	0.90202	49.0423	2.01353	63.3839			56.8333	47.1653
				-0.12023	0.09452	0.51189	0.02102			57	2.53891					0.89589	-0.00917	0.90417	48.7418	0.90448	48.8767	2.0123	63.1079			57	47.245
				-0.12023	0.09217	0.51373	0.02387			57.1667	2.53401					0.89773	-0.00913	0.90693	48.7234	0.90724	49.0914	2.01199	62.8503			57.1667	47.1346
				-0.11962	0.09397	0.51527	0.01966			57.3333	2.54505					0.90049	-0.00997	0.90969	48.7418	0.90969	49.1282	2.01107	62.5804			57.3333	47.2389
				-0.11931	0.09275	0.51649	0.02295			57.5	2.5383					0.90325	-0.00966	0.91214	48.7418	0.91245	48.797	2.01046	62.3779			57.5	47.1714
				-0.11962	0.09413	0.51833	0.01982			57.6667	2.53339					0.90601	-0.00925	0.9146	48.6804	0.91552	49.0546	2.00985	62.2185			57.6667	47.2328
				-0.11931	0.09409	0.52017	0.0203			57.8333	2.54014					0.90816	-0.01	0.91736	48.7786	0.91797	49.073	2.00893	61.9731			57.8333	47.1407
				-0.11962	0.09261	0.5214	0.01971			58	2.53217					0.91092	-0.01016	0.91981	48.7908	0.92012	48.9012	2.00801	61.7461			58	47.1285
				-0.11962	0.09625	0.52293	0.02061			58.1667	2.52419					0.91398	-0.00947	0.92257	48.7418	0.92288	48.8951	2.00739	61.556			58.1667	47.1346
				-0.119	0.09276	0.52416	0.02062			58.3333	2.54014					0.91705	-0.00995	0.92533	48.7479	0.92564	48.9565	2.00678	61.3413			58.3333	47.245
				-0.119	0.09569	0.526	0.02002			58.5	2.53401					0.9192	-0.01047	0.92779	48.8399	0.9284	49.0669	2.00586	61.0652			58.5	47.2634
				-0.1187	0.0939	0.52753	0.01935			58.6667	2.5156					0.92104	-0.00986	0.93024	48.7786	0.93055	48.9258	2.00494	60.8015			58.6667	47.1346
				-0.1187	0.0967	0.52876	0.01935			58.8333	2.52726					0.9238	-0.00984	0.933	48.5761	0.933	48.9503	2.00433	60.5438			58.8333	47.1653
				-0.11808	0.09494	0.5303	0.02108			59	2.51008					0.92656	-0.01071	0.93515	48.7295	0.93545	49.0485	2.00341	60.323			59	47.1898
				-0.11839	0.09504	0.53214	0.02112			59.1667	2.52297					0.92932	-0.01038	0.93821	48.8154	0.93852	48.8644	2.0031	60.139			59.1667	47.0181
				-0.11808	0.09477	0.53306	0.02212			59.3333	2.50702					0.93239	-0.01001	0.94067	48.6681	0.94128	49.1037	2.00187	59.9611			59.3333	47.1346
				-0.11778	0.09534	0.53459	0.02048			59.5	2.5156					0.93484	-0.01073	0.94343	48.7418	0.94343	49.073	2.00157	59.728			59.5	47.1776
				-0.11778	0.09649	0.53612	0.02372			59.6667	2.52358					0.9376	-0.01095	0.94588	48.8276	0.9465	48.7418	2.00065	59.5133			59.6667	47.1837
				-0.11716	0.09615	0.53766	0.02216			59.8333	2.53033					0.93944	-0.01023	0.94864	48.7172	0.94834	48.9749	1.99973	59.3231			59.8333	47.1776
				-0.11716	0.09321	0.53919	0.0234			60	2.52726					0.9422	-0.01066	0.9511	48.7172	0.9514	49.0669	1.99911	59.1023			60	47.153
				-0.11716	0.09566	0.54072	0.02117			60.1667	2.53585					0.94527	-0.01121	0.95355	48.7111	0.95416	48.9503	1.99819	58.8447			60.1667	47.288
				-0.11716	0.09656	0.54226	0.02311			60.3333	2.5475					0.94742	-0.01063	0.95662	48.7663	0.95662	48.754	1.99788	58.6177			60.3333	47.1039
				-0.11686	0.09758	0.54348	0.02309			60.5	2.52235					0.95018	-0.01062	0.95938	48.7295	0.95907	48.9503	1.99666	58.3724			60.5	47.153
				-0.11594	0.09915	0.54563	0.02346			60.6667	2.52787					0.95294	-0.01144	0.96214	48.705	0.96214	49.0239	1.99574	58.1454			60.6667	47.2328
				-0.11655	0.09829	0.54655	0.01985			60.8333	2.5156					0.95539	-0.01117	0.96398	48.7295	0.96459	48.846	1.99512	57.9859			60.8333	47.2021
				-0.11594	0.09739	0.54839	0.02392			61	2.52113					0.95815	-0.01077	0.96674	48.6927	0.96674	48.9749	1.9942	57.7712			61	47.1039
				-0.11532	0.09804	0.54962	0.02148			61.1667	2.5291					0.96091	-0.01151	0.96919	48.7111	0.96981	48.9565	1.99359	57.5197			61.1667	47.0855
				-0.11594	0.0988	0.55115	0.02333			61.3333	2.52419					0.96336	-0.0117	0.97195	48.6927	0.97257	48.8644	1.99298	57.2927			61.3333	47.2512
				-0.11532	0.09785	0.55299	0.02151			61.5	2.52297					0.96582	-0.01102	0.9741	48.6988	0.97502	48.9012	1.99206	57.1149			61.5	47.2696
				-0.11563	0.10011	0.55422	0.02055			61.6667	2.51008					0.96858	-0.01145	0.97686	48.7479	0.97747	49.0239	1.99175	56.8756			61.6667	47.2757
				-0.11532	0.09583	0.55545	0.02124			61.8333	2.52051					0.97103	-0.012	0.97993	48.6866	0.98023	48.8767	1.99052	56.6364			61.8333	47.1162
				-0.11502	0.09849	0.55729	0.02147			62	2.50579					0.97318	-0.01141	0.98238	48.7172	0.98269	48.8154	1.99022	56.3972			62	47.196
				-0.11471	0.09802	0.55851	0.02128			62.1667	2.51499					0.97625	-0.01137	0.98545	48.7234	0.98514	49.0362	1.9893	56.1641			62.1667	47.1653
				-0.1144	0.10009	0.56035	0.02172			62.3333	2.50395					0.97901	-0.01222	0.98759	48.6436	0.9879	48.9626	1.98868	55.9739			62.3333	47.1039
				-0.1144	0.09909	0.56127	0.02349			62.5	2.50518					0.98115	-0.01195	0.99005	48.754	0.99035	48.8583	1.98746	55.796			62.5	47.0855
				-0.1144	0.09872	0.56311	0.02316			62.6667	2.49904					0.98422	-0.01158	0.9925	48.7602	0.99312	48.9626	1.98684	55.5752			62.6667	47.1714
				-0.11409	0.1008	0.56434	0.0235			62.8333	2.50824					0.98667	-0.0123	0.99496	48.57	0.99557	48.9258	1.98623	55.3298			62.8333	47.2082
				-0.11409	0.09989	0.56618	0.02063			63	2.50763					0.98913	-0.01252	0.99772	48.6927	0.99833	48.9074	1.98531	55.1397			63	47.1162
				-0.11379	0.0997	0.56771	0.02405			63.1667	2.50088					0.99189	-0.01182	1.00048	48.7786	1.00078	48.8644	1.9847	54.9556			63.1667	47.0549
				-0.11348	0.09998	0.56925	0.0229			63.3333	2.49352					0.99434	-0.01226	1.00324	48.6681	1.00354	48.9135	1.98378	54.7164			63.3333	47.2205
				-0.11348	0.09969	0.57047	0.02593			63.5	2.51929					0.9971	-0.0128	1.006	48.6375	1.0063	48.9994	1.98316	54.4895			63.5	47.1653
				-0.11256	0.09879	0.57262	0.02348			63.6667	2.51867					0.99986	-0.01223	1.00845	48.7418	1.00845	48.8031	1.98194	54.2502			63.6667	47.1346
				-0.11287	0.1021	0.57385	0.02413			63.8333	2.52849					1.0017	-0.01218	1.0109	48.7234	1.01121	48.9994	1.98102	54.0417			63.8333	47.1346
				-0.11287	0.09787	0.57538	0.02363			64	2.51315					1.00416	-0.01303	1.01336	48.6313	1.01397	48.9442	1.98071	53.8699			64	47.2389
				-0.11225	0.10067	0.5763	0.02352			64.1667	2.51745					1.00753	-0.01276	1.01612	48.705	1.01642	48.7786	1.9801	53.6797			64.1667	47.1653
				-0.11225	0.09921	0.57814	0.02184			64.3333	2.50272					1.00968	-0.01241	1.01857	48.7172	1.01919	48.9503	1.97948	53.4589			64.3333	47.0242
				-0.11225	0.1026	0.57967	0.02363			64.5	2.51131					1.01274	-0.01313	1.02103	48.6191	1.02133	48.9442	1.97856	53.2074			64.5	47.196
				-0.11195	0.1014	0.58152	0.02218			64.6667	2.51131					1.0152	-0.01337	1.02379	48.6927	1.02379	48.6988	1.97764	53.005			64.6667	47.1407
				-0.11195	0.10234	0.58274	0.02444			64.8333	2.51131					1.01796	-0.01272	1.02685	48.7602	1.02716	48.9442	1.97672	52.8148			64.8333	47.2021
				-0.11164	0.09907	0.58428	0.02343			65	2.50027					1.02011	-0.01312	1.02869	48.5393	1.02931	48.9503	1.97642	52.6063			65	47.0794
				-0.11133	0.10161	0.58581	0.02318			65.1667	2.50027					1.02287	-0.01367	1.03176	48.6804	1.03207	48.8767	1.9755	52.4039			65.1667	47.2328
				-0.11164	0.1028	0.58734	0.02233			65.3333	2.49414					1.02532	-0.01313	1.03421	48.8215	1.03483	48.8399	1.97427	52.1708			65.3333	47.2205
				-0.11103	0.10318	0.58826	0.02195			65.5	2.4788					1.02808	-0.01306	1.03636	48.4903	1.03728	48.889	1.97366	51.9377			65.5	47.1776
				-0.11072	0.09945	0.5901	0.02286			65.6667	2.48861					1.03084	-0.01392	1.03912	48.7418	1.03943	48.9565	1.97335	51.7843			65.6667	47.0855
				-0.11103	0.10084	0.59164	0.02217			65.8333	2.48493					1.03329	-0.01364	1.04157	48.8399	1.04219	48.889	1.97274	51.588			65.8333	47.0855
				-0.11072	0.10215	0.59317	0.02444			66	2.47635					1.03575	-0.01328	1.04464	48.5025	1.04495	48.8767	1.97151	51.3672			66	47.1346
				-0.11041	0.1027	0.59501	0.02148			66.1667	2.49598					1.03851	-0.014	1.0471	48.5945	1.04771	48.9319	1.97059	51.1341			66.1667	47.0733
				-0.11041	0.10321	0.59593	0.02438			66.3333	2.49414					1.04096	-0.01423	1.04986	48.7479	1.04986	48.7908	1.97028	50.9501			66.3333	47.0978
				-0.11011	0.10648	0.59777	0.02227			66.5	2.50518					1.04372	-0.01354	1.05262	48.754	1.05262	48.9074	1.96936	50.766			66.5	47.1162
				-0.1098	0.10338	0.599	0.02678			66.6667	2.50027					1.04587	-0.01401	1.05507	48.662	1.05538	48.9687	1.96875	50.5207			66.6667	47.0671
				-0.10949	0.10452	0.60053	0.02332			66.8333	2.49168					1.04894	-0.01457	1.05722	48.6681	1.05783	48.7786	1.96783	50.2998			66.8333	47.1898
				-0.10888	0.10219	0.60237	0.02695			67	2.49782					1.05108	-0.01405	1.05998	48.6743	1.0609	48.7295	1.96721	50.0851			67	47.3861
				-0.10949	0.10429	0.6039	0.02304			67.1667	2.50518					1.05446	-0.01396	1.06304	48.6866	1.06335	48.846	1.96599	49.9073			67.1667	47.153
				-0.10919	0.10369	0.60574	0.02646			67.3333	2.49107					1.05691	-0.01483	1.06519	48.6988	1.0658	48.9503	1.96537	49.7416			67.3333	47.2144
				-0.10888	0.1057	0.60697	0.02309			67.5	2.48432					1.05906	-0.01464	1.06764	48.7479	1.06856	48.7663	1.96445	49.5269			67.5	47.2021
				-0.10857	0.10286	0.6082	0.02569			67.6667	2.48003					1.06182	-0.01424	1.07071	48.6068	1.07102	48.7908	1.96415	49.2816			67.6667	47.0855
				-0.10857	0.10488	0.61004	0.02319			67.8333	2.48555					1.06458	-0.01495	1.07347	48.6007	1.07347	48.9012	1.96292	49.0792			67.8333	47.1776
				-0.10827	0.1044	0.61096	0.02365			68	2.48861					1.06703	-0.01517	1.07562	48.6681	1.07593	48.9074	1.96231	48.9258			68	47.0549
				-0.10796	0.10397	0.61311	0.02363			68.1667	2.4788					1.06979	-0.01453	1.07807	48.6497	1.07869	48.889	1.96231	48.7602			68.1667	47.0549
				-0.10796	0.10473	0.61403	0.02446			68.3333	2.47451					1.07225	-0.01494	1.08083	48.6375	1.08114	48.8767	1.96139	48.5332			68.3333	47.1039
				-0.10796	0.10605	0.61587	0.02303			68.5	2.47267					1.07501	-0.01552	1.08329	48.6313	1.0839	48.7418	1.96047	48.3063			68.5	47.1407
				-0.10735	0.10568	0.6174	0.0237			68.6667	2.48125					1.07746	-0.01504	1.08635	48.6743	1.08635	48.8767	1.95924	48.0793			68.6667	47.0181
				-0.10735	0.10745	0.61893	0.02409			68.8333	2.47819					1.07991	-0.01497	1.08881	48.6252	1.08881	48.9626	1.95924	47.9137			68.8333	47.0733
				-0.10735	0.10538	0.62047	0.02378			69	2.4604					1.08267	-0.01584	1.09095	48.5761	1.09187	48.9258	1.95832	47.748			69	47.2082
				-0.10673	0.10627	0.62108	0.02534			69.1667	2.46899					1.08543	-0.01561	1.09402	48.7295	1.09402	48.797	1.95709	47.5211			69.1667	47.0365
				-0.10704	0.10483	0.62323	0.02524			69.3333	2.46408					1.08758	-0.01522	1.09648	48.5516	1.09648	48.8583	1.95648	47.288			69.3333	47.2082
				-0.10673	0.10854	0.62476	0.02609			69.5	2.46653					1.09065	-0.01588	1.09924	48.57	1.09954	48.8644	1.95556	47.0733			69.5	47.1714
				-0.10673	0.10483	0.62599	0.02595			69.6667	2.47573					1.0931	-0.01617	1.10138	48.6375	1.1023	48.8767	1.95525	46.9138			69.6667	47.061
				-0.10643	0.10732	0.62783	0.02582			69.8333	2.47635					1.09555	-0.0155	1.10445	48.6497	1.10445	48.8951	1.95433	46.7114			69.8333	46.9935
				-0.10612	0.10567	0.62875	0.02574			70	2.45978					1.09801	-0.01591	1.10721	48.6068	1.10752	48.8828	1.95341	46.4844			70	47.1776
				-0.10612	0.10786	0.63028	0.02651			70.1667	2.46715					1.10077	-0.01654	1.10966	48.5823	1.10997	48.9442	1.95249	46.2575			70.1667	47.1101
				-0.10581	0.10436	0.63243	0.02534			70.3333	2.47205					1.10353	-0.01605	1.11212	48.6804	1.11242	48.8644	1.95188	46.0612			70.3333	47.1469
				-0.10581	0.10899	0.63396	0.02655			70.5	2.48125					1.10598	-0.01599	1.11488	48.5884	1.11488	48.8644	1.95127	45.9139			70.5	47.1653
				-0.1052	0.10768	0.63519	0.0246			70.6667	2.47573					1.10844	-0.01683	1.11764	48.5639	1.11764	48.981	1.95065	45.7422			70.6667	47.1039
				-0.1052	0.10957	0.63672	0.02699			70.8333	2.48003					1.1112	-0.01664	1.12009	48.6927	1.12009	48.7479	1.94943	45.5152			70.8333	47.0181
				-0.1052	0.10664	0.63856	0.02493			71	2.45426					1.11365	-0.01625	1.12255	48.6007	1.12316	48.8399	1.94881	45.2699			71	47.0733
				-0.10489	0.10875	0.6401	0.02506			71.1667	2.46285					1.11672	-0.01689	1.12531	48.5823	1.12561	48.9074	1.94789	45.0797			71.1667	47.1101
				-0.10489	0.10652	0.64132	0.02611			71.3333	2.45856					1.11917	-0.01722	1.12745	48.705	1.12837	48.8767	1.94759	44.9079			71.3333	47.2082
				-0.10459	0.10872	0.64286	0.02412			71.5	2.46346					1.12162	-0.01657	1.13052	48.6681	1.13083	48.8092	1.94667	44.7055			71.5	47.196
				-0.10428	0.10932	0.64408	0.0249			71.6667	2.44936					1.12439	-0.01698	1.13297	48.5148	1.13297	48.8154	1.94544	44.4847			71.6667	47.061
				-0.10397	0.10882	0.64592	0.02458			71.8333	2.4377					1.12684	-0.01758	1.13543	48.6191	1.13573	48.8706	1.94513	44.2884			71.8333	47.0978
				-0.10428	0.10656	0.64715	0.02451			72	2.44445					1.12929	-0.01714	1.13849	48.6497	1.13911	48.8767	1.94421	44.0921			72	47.1592
				-0.10305	0.10968	0.64868	0.02467			72.1667	2.45058					1.13236	-0.01706	1.14064	48.5516	1.14125	48.9319	1.9436	43.9388			72.1667	47.1346
				-0.10336	0.10872	0.65022	0.02537			72.3333	2.45488					1.13481	-0.01791	1.1434	48.5761	1.14371	48.938	1.94329	43.7241			72.3333	47.2082
				-0.10305	0.11117	0.65175	0.02649			72.5	2.43893					1.13757	-0.01773	1.14616	48.662	1.14647	48.8522	1.94176	43.491			72.5	47.1469
				-0.10305	0.11005	0.65359	0.02697			72.6667	2.45304					1.14003	-0.01737	1.14862	48.5393	1.14923	48.9258	1.94114	43.2517			72.6667	47.1101
				-0.10275	0.11087	0.65451	0.02486			72.8333	2.45672					1.14217	-0.018	1.15168	48.6252	1.15138	48.9503	1.94022	43.0922			72.8333	47.0978
				-0.10275	0.11064	0.65635	0.02762			73	2.44077					1.14555	-0.01831	1.15414	48.8031	1.15444	48.8828	1.93992	42.9328			73	47.1837
				-0.10213	0.11086	0.65819	0.02554			73.1667	2.45488					1.14831	-0.01768	1.15598	48.3614	1.1569	48.8338	1.93869	42.7058			73.1667	47.0487
				-0.10213	0.10794	0.65942	0.02763			73.3333	2.44261					1.15015	-0.01803	1.15874	48.5761	1.15935	48.889	1.93838	42.4727			73.3333	47.0733
				-0.10183	0.11167	0.66095	0.02349			73.5	2.4469					1.15322	-0.01871	1.1615	48.7172	1.16211	48.938	1.93746	42.2887			73.5	47.1162
				-0.10183	0.11063	0.66187	0.02855			73.6667	2.44138					1.15567	-0.01835	1.16426	48.7234	1.16426	48.7418	1.93654	42.1415			73.6667	47.0855
				-0.10183	0.11042	0.66371	0.02491			73.8333	2.44077					1.15843	-0.01821	1.16671	48.4719	1.16732	48.8338	1.93593	42.0004			73.8333	47.0058
				-0.10183	0.10983	0.66525	0.02664			74	2.43831					1.16058	-0.01903	1.16947	48.6007	1.17008	48.9258	1.9347	41.7796			74	47.1469
				-0.10121	0.11092	0.66678	0.02523			74.1667	2.43279					1.16303	-0.01889	1.17192	48.6436	1.17284	48.7234	1.9344	41.5403			74.1667	46.9015
				-0.10121	0.11134	0.66862	0.0254			74.3333	2.42605					1.16579	-0.0185	1.17438	48.5884	1.17438	48.7908	1.93378	41.3318			74.3333	47.0181
				-0.10121	0.11093	0.66954	0.02427			74.5	2.43893					1.16855	-0.01907	1.17683	48.6375	1.17745	48.9442	1.93286	41.2091			74.5	47.2266
				-0.10091	0.11092	0.67107	0.02535			74.6667	2.44016					1.171	-0.01948	1.1799	48.6068	1.18021	48.8092	1.93225	41.0496			74.6667	47.0978
				-0.10029	0.11403	0.67291	0.02567			74.8333	2.43463					1.17591	-0.01924	1.18481	48.5393	1.18542	48.9626	1.93102	40.8533			74.8333	47.2205
				-0.1006	0.10985	0.67383	0.0253			75	2.43218					1.17867	-0.0199	1.18757	48.5332	1.18757	48.8399	1.93041	40.6509			75	47.2266
				-0.09999	0.11474	0.67567	0.02499			75.1667	2.42543					1.18143	-0.01956	1.19063	48.7479	1.19002	48.6559	1.9298	40.4669			75.1667	47.153
				-0.10091	0.10857	0.67751	0.02559			75.3333	2.41501					1.18389	-0.01938	1.19278	48.4719	1.19309	48.8951	1.92918	40.3258			75.3333	47.0671
				-0.09968	0.11436	0.67843	0.02611			75.5	2.41746					1.18665	-0.02028	1.19523	48.5945	1.19554	48.8767	1.92796	40.1663			75.5	47.1653
				-0.10029	0.11236	0.68058	0.02514			75.6667	2.41501					1.18941	-0.02015	1.19738	48.7111	1.1983	48.7172	1.92765	39.9332			75.6667	47.0487
				-0.09999	0.11267	0.6815	0.02788			75.8333	2.41501					1.19155	-0.01975	1.20045	48.3982	1.20045	48.8031	1.92642	39.7001			75.8333	47.3248
				-0.09968	0.11125	0.68303	0.02623			76	2.43218					1.19462	-0.02037	1.2029	48.5884	1.20352	48.8215	1.92642	39.5038			76	47.1346
				-0.09907	0.11092	0.68426	0.02801			76.1667	2.40519					1.19738	-0.02072	1.20566	48.6191	1.20597	48.8522	1.92489	39.3382			76.1667	47.2266
				-0.09907	0.11387	0.68641	0.02516			76.3333	2.42114					1.20014	-0.02015	1.20812	48.5823	1.20873	48.797	1.92458	39.1725			76.3333	47.1714
				-0.09907	0.11324	0.68764	0.02914			76.5	2.41439					1.20229	-0.02043	1.21057	48.57	1.21118	48.8644	1.92336	39.0069			76.5	47.1837
				-0.09907	0.11394	0.68917	0.02625			76.6667	2.41378					1.20505	-0.02116	1.21302	48.5393	1.21394	48.8767	1.92305	38.8045			76.6667	47.1776
				-0.09815	0.11544	0.69009	0.02781			76.8333	2.41132					1.2072	-0.0208	1.21609	48.5761	1.2167	48.7172	1.92244	38.6082			76.8333	47.1469
				-0.09815	0.1135	0.69193	0.02562			77	2.41869					1.20996	-0.02074	1.21854	48.5884	1.21916	48.9626	1.92121	38.4855			77	47.1039
				-0.09815	0.11568	0.69346	0.02736			77.1667	2.4058					1.21241	-0.02152	1.22069	48.5639	1.22192	48.7663	1.92059	38.3199			77.1667	47.245
				-0.09784	0.11206	0.695	0.02626			77.3333	2.40274					1.21517	-0.02147	1.22406	48.6252	1.22437	48.7234	1.91998	38.0868			77.3333	47.0978
				-0.09784	0.11492	0.69653	0.02633			77.5	2.41194					1.21762	-0.02108	1.22683	48.5332	1.22683	49.0239	1.91906	37.8598			77.5	47.1653
				-0.09784	0.11305	0.69898	0.02508			77.6667	2.40212					1.22069	-0.02168	1.22928	48.4841	1.22897	48.7295	1.91814	37.6329			77.6667	47.2266
				-0.09753	0.11513	0.6996	0.02635			77.8333	2.39476					1.22314	-0.02202	1.23143	48.6497	1.23204	48.7602	1.91783	37.4857			77.8333	47.1592
				-0.09753	0.11522	0.70082	0.02523			78	2.38495					1.22529	-0.02155	1.23449	48.662	1.2348	48.846	1.91661	37.363			78	47.245
				-0.09723	0.11387	0.70266	0.02613			78.1667	2.38004					1.22836	-0.02182	1.23695	48.4412	1.23725	48.9012	1.91569	37.1912			78.1667	47.1223
				-0.09692	0.11584	0.7042	0.02685			78.3333	2.38802					1.23051	-0.02252	1.23909	48.5516	1.23971	48.8154	1.91538	36.9949			78.3333	47.1162
				-0.09661	0.11555	0.70542	0.02664			78.5	2.38311					1.23296	-0.02219	1.24185	48.6866	1.24216	48.6927	1.91415	36.8109			78.5	46.9935
				-0.09661	0.11402	0.70665	0.02778			78.6667	2.38188					1.23603	-0.02213	1.24492	48.5945	1.24492	48.8399	1.91415	36.6882			78.6667	47.0181
				-0.09631	0.11603	0.7091	0.02545			78.8333	2.37391					1.23848	-0.02296	1.24707	48.5455	1.24737	48.9074	1.91262	36.4919			78.8333	47.1162
				-0.09631	0.11751	0.71033	0.02779			79	2.39538					1.24093	-0.02292	1.24983	48.5823	1.24983	48.7602	1.91231	36.2711			79	47.1223
				-0.096	0.11604	0.71156	0.02688			79.1667	2.38556					1.24369	-0.02247	1.25259	48.5209	1.2529	48.8215	1.91109	36.038			79.1667	47.1162
				-0.096	0.11662	0.7134	0.02895			79.3333	2.39415					1.24615	-0.02309	1.25504	48.5332	1.25535	48.8522	1.91047	35.811			79.3333	47.1714
				-0.09569	0.11636	0.71432	0.02687			79.5	2.38249					1.24891	-0.02352	1.2575	48.5148	1.25811	48.8154	1.91017	35.6516			79.5	47.1285
				-0.09569	0.11647	0.71616	0.02921			79.6667	2.39108					1.25136	-0.023	1.26026	48.6559	1.26056	48.7479	1.90925	35.5227			79.6667	47.1223
				-0.09569	0.1168	0.71739	0.02584			79.8333	2.39231					1.25412	-0.0233	1.2624	48.5332	1.26332	48.7908	1.90833	35.3694			79.8333	47.2021
				-0.09539	0.11522	0.71923	0.02925			80	2.3782					1.25688	-0.02403	1.26547	48.5148	1.26547	48.9074	1.90741	35.1915			80	47.0671
				-0.09508	0.11519	0.72045	0.02765			80.1667	2.38004					1.25964	-0.02377	1.26823	48.754	1.26823	48.6927	1.90679	35.032			80.1667	47.2082
				-0.09477	0.11652	0.72199	0.0278			80.3333	2.37881					1.2621	-0.02364	1.27068	48.4228	1.27068	48.7172	1.90618	34.9032			80.3333	47.2818
				-0.09477	0.11608	0.72383	0.0262			80.5	2.38617					1.26424	-0.02444	1.27314	48.4903	1.27344	48.8092	1.90526	34.7744			80.5	47.1469
				-0.09447	0.11692	0.72505	0.0273			80.6667	2.37268					1.26731	-0.02451	1.2759	48.705	1.2759	48.7418	1.90465	34.6762			80.6667	47.061
				-0.09447	0.11782	0.72689	0.02686			80.8333	2.35918					1.27007	-0.02408	1.27866	48.4657	1.27866	48.8338	1.90311	34.5351			80.8333	47.1101
				-0.09416	0.1183	0.72812	0.02779			81	2.36225					1.27222	-0.02469	1.28081	48.4412	1.28142	48.7908	1.9025	34.3327			81	47.1776
				-0.09385	0.11756	0.72965	0.02667			81.1667	2.36471					1.27498	-0.02508	1.28387	48.5209	1.28387	48.7847	1.90189	34.1548			81.1667	47.061
				-0.09355	0.11832	0.73088	0.0267			81.3333	2.36655					1.27743	-0.02462	1.28633	48.5025	1.28663	48.7479	1.90097	34.0015			81.3333	47.1346
				-0.09324	0.11665	0.73272	0.02746			81.5	2.35182					1.27989	-0.02491	1.28909	48.5639	1.28939	48.7356	1.90066	33.8113			81.5	47.0058
				-0.09355	0.11959	0.73395	0.02608			81.6667	2.34814					1.28295	-0.0257	1.29123	48.4964	1.29154	48.8644	1.89974	33.6396			81.6667	47.1346
				-0.09324	0.11824	0.73517	0.02903			81.8333	2.34814					1.2851	-0.0254	1.29369	48.5087	1.2943	48.7479	1.89882	33.4739			81.8333	47.2512
				-0.09293	0.11814	0.73702	0.02709			82	2.35918					1.28786	-0.02524	1.29645	48.5884	1.29675	48.7172	1.89821	33.3022			82	47.0181
				-0.09324	0.11809	0.73824	0.02909			82.1667	2.35182					1.29031	-0.02613	1.29982	48.4719	1.29951	48.8092	1.89759	33.0752			82.1667	47.1592
				-0.09263	0.11819	0.73978	0.02744			82.3333	2.35489					1.29307	-0.02615	1.30227	48.5332	1.30227	48.797	1.89667	32.8667			82.3333	47.1592
				-0.09232	0.11825	0.74162	0.02856			82.5	2.34753					1.29583	-0.02574	1.30473	48.5945	1.30473	48.7418	1.89575	32.6765			82.5	47.1653
				-0.09232	0.12024	0.74315	0.02759			82.6667	2.35734					1.29798	-0.02639	1.30718	48.435	1.30749	48.7111	1.89483	32.4986			82.6667	47.1223
				-0.09201	0.11895	0.74468	0.02976			82.8333	2.34569					1.30105	-0.02683	1.30964	48.5025	1.30994	48.8276	1.89422	32.3637			82.8333	47.0917
				-0.09201	0.12156	0.7456	0.02825			83	2.34814					1.3032	-0.02642	1.3127	48.6375	1.3127	48.6927	1.8936	32.2042			83	47.0978
				-0.09201	0.12149	0.74744	0.0298			83.1667	2.34814					1.30657	-0.02663	1.31454	48.4044	1.31546	48.7234	1.89299	32.0263			83.1667	47.1223
				-0.0914	0.12222	0.74867	0.02787			83.3333	2.35612					1.30872	-0.02745	1.3173	48.3982	1.31792	48.8092	1.89207	31.8668			83.3333	47.1592
				-0.0914	0.11701	0.7502	0.0308			83.5	2.34998					1.31148	-0.02717	1.32006	48.5148	1.32006	48.705	1.89176	31.7196			83.5	47.153
				-0.09079	0.12265	0.75174	0.02865			83.6667	2.34078					1.31393	-0.02705	1.32221	48.5271	1.32282	48.8154	1.89084	31.5417			83.6667	47.1101
				-0.0914	0.11993	0.75358	0.0278			83.8333	2.34569					1.31638	-0.02798	1.32528	48.4596	1.32589	48.8031	1.89023	31.3331			83.8333	47.1837
				-0.09079	0.12158	0.7548	0.0276			84	2.32729					1.31914	-0.02803	1.32804	48.4903	1.32742	48.7295	1.889	31.1246			84	47.153
				-0.09048	0.11803	0.75695	0.02846			84.1667	2.30582					1.3219	-0.02759	1.3308	48.4473	1.3308	48.7663	1.88839	30.9528			84.1667	47.0855
				-0.09017	0.12005	0.75848	0.028			84.3333	2.30888					1.32466	-0.02824	1.33295	48.5884	1.33325	48.7172	1.88747	30.7995			84.3333	47.153
				-0.08987	0.12239	0.7591	0.02811			84.5	2.32422					1.32681	-0.02884	1.33571	48.57	1.33601	48.8215	1.88716	30.6461			84.5	47.0794
				-0.08987	0.12094	0.76125	0.02908			84.6667	2.30704					1.32957	-0.02834	1.33816	48.5087	1.33816	48.7786	1.88532	30.4805			84.6667	47.245
				-0.08956	0.12187	0.76247	0.02658			84.8333	2.32238					1.33203	-0.02866	1.34061	48.4473	1.34123	48.754	1.88532	30.3333			84.8333	47.1776
				-0.08925	0.12346	0.76431	0.02823			85	2.31441					1.33448	-0.02945	1.34368	48.5639	1.34337	48.797	1.8844	30.1922			85	47.1653
				-0.08925	0.12139	0.76523	0.02844			85.1667	2.30766					1.33724	-0.0292	1.34613	48.6927	1.34583	48.6866	1.88379	30.045			85.1667	47.1407
				-0.08894	0.1208	0.76707	0.02831			85.3333	2.32177					1.33939	-0.02911	1.34889	48.4166	1.34859	48.7908	1.88318	29.8671			85.3333	47.1469
				-0.08925	0.12425	0.76891	0.02776			85.5	2.31257					1.34215	-0.02994	1.35104	48.4105	1.35104	48.7602	1.88226	29.6585			85.5	47.2696
				-0.08894	0.12068	0.77014	0.02928			85.6667	2.31011					1.34521	-0.03014	1.35411	48.6068	1.35411	48.7724	1.88072	29.4684			85.6667	47.1039
				-0.08833	0.12382	0.77137	0.02893			85.8333	2.29968					1.34767	-0.02971	1.35595	48.4964	1.35656	48.8215	1.88072	29.2905			85.8333	47.1162
				-0.08864	0.12206	0.77351	0.03271			86	2.31073					1.35012	-0.03038	1.3584	48.4596	1.35902	48.7234	1.8795	29.131			86	46.9751
				-0.08772	0.12439	0.77443	0.02897			86.1667	2.31931					1.35257	-0.03091	1.36178	48.478	1.36178	48.8031	1.87919	28.9776			86.1667	47.0978
				-0.08802	0.12265	0.77597	0.03061			86.3333	2.30214					1.35534	-0.03051	1.36392	48.4535	1.36423	48.6927	1.87766	28.8059			86.3333	47.1407
				-0.08772	0.12296	0.7775	0.0287			86.5	2.3052					1.35779	-0.03077	1.36699	48.5516	1.3673	48.7356	1.87766	28.6525			86.5	47.1223
				-0.08802	0.1227	0.77903	0.03041			86.6667	2.31257					1.36055	-0.0317	1.36914	48.5025	1.36975	48.8031	1.87674	28.5176			86.6667	47.1776
				-0.08772	0.12661	0.78057	0.02791			86.8333	2.30704					1.36331	-0.0315	1.3722	48.4657	1.37251	48.6866	1.87612	28.3581			86.8333	47.0978
				-0.0871	0.12309	0.7821	0.02972			87	2.29416					1.36546	-0.03135	1.37435	48.5639	1.37496	48.7724	1.87551	28.1741			87	47.1592
				-0.0868	0.12872	0.78363	0.02751			87.1667	2.29232					1.36852	-0.03227	1.37711	48.3369	1.37711	48.889	1.87428	27.9962			87.1667	47.1039
				-0.0871	0.12228	0.78517	0.02982			87.3333	2.29048					1.37128	-0.03245	1.37987	48.4228	1.37957	48.6927	1.87367	27.7999			87.3333	47.1346
				-0.08649	0.12658	0.78701	0.02954			87.5	2.29416					1.37374	-0.03206	1.38263	48.5761	1.38263	48.6375	1.87306	27.622			87.5	47.1162
				-0.08618	0.12203	0.78824	0.02836			87.6667	2.27331					1.3765	-0.03277	1.38478	48.3737	1.38509	48.754	1.87244	27.4686			87.6667	47.1407
				-0.08649	0.12872	0.78977	0.02852			87.8333	2.27699					1.37926	-0.03338	1.38785	48.3492	1.38785	48.8154	1.87122	27.3214			87.8333	47.1346
				-0.08618	0.12087	0.791	0.03219			88	2.28189					1.38141	-0.03292	1.38999	48.4535	1.3903	48.7111	1.8706	27.1803			88	47.0917
				-0.08588	0.12539	0.79253	0.02874			88.1667	2.27208					1.38417	-0.03331	1.39275	48.5087	1.39275	48.7172	1.86968	27.0331			88.1667	47.0733
				-0.08557	0.12274	0.79406	0.02849			88.3333	2.28005					1.38662	-0.03423	1.3949	48.4228	1.39551	48.7847	1.86907	26.9288			88.3333	47.0978
				-0.08526	0.12542	0.7956	0.02875			88.5	2.28312					1.38907	-0.03403	1.39797	48.4166	1.39858	48.7295	1.86845	26.7632			88.5	47.0917
				-0.08557	0.12444	0.79713	0.03028			88.6667	2.27331					1.39153	-0.03395	1.40073	48.435	1.40042	48.7602	1.86723	26.5792			88.6667	47.153
				-0.08526	0.12774	0.79836	0.03005			88.8333	2.27453					1.39459	-0.03494	1.40287	48.5209	1.40318	48.6866	1.86692	26.3952			88.8333	47.0855
				-0.08526	0.1262	0.8002	0.02849			89	2.26963					1.39674	-0.03515	1.40563	48.478	1.40625	48.6559	1.866	26.2173			89	47.0671
				-0.08496	0.12899	0.80142	0.03181			89.1667	2.27453					1.3995	-0.03479	1.40809	48.3982	1.4084	48.797	1.86508	26.0332			89.1667	47.061
				-0.08465	0.12406	0.80326	0.02939			89.3333	2.27147					1.40226	-0.03549	1.41085	48.5087	1.41116	48.6743	1.86416	25.8922			89.3333	47.061
				-0.08434	0.12686	0.80418	0.03011			89.5	2.26349					1.40441	-0.03612	1.4133	48.4535	1.41361	48.6804	1.86324	25.7572			89.5	47.0058
				-0.08373	0.12612	0.80602	0.02947			89.6667	2.26288					1.40748	-0.03574	1.41606	48.3308	1.41606	48.7602	1.86293	25.6161			89.6667	47.0733
				-0.08373	0.12779	0.80756	0.03048			89.8333	2.26901					1.40993	-0.03613	1.41882	48.4657	1.41944	48.6988	1.86201	25.4812			89.8333	47.061
				-0.08404	0.12631	0.80878	0.03008			90	2.26411					1.41269	-0.03713	1.42128	48.435	1.42158	48.7418	1.86171	25.3585			90	47.1653
				-0.08373	0.12661	0.81093	0.02981			90.1667	2.26349					1.41484	-0.03699	1.42404	48.3921	1.42373	48.6866	1.86017	25.1929			90.1667	47.0303
				-0.08342	0.12577	0.81246	0.02797			90.3333	2.25184					1.4179	-0.03692	1.42618	48.4903	1.4268	48.6743	1.85987	25.0088			90.3333	47.1776
				-0.08312	0.12732	0.81369	0.02912			90.5	2.25368					1.42036	-0.03791	1.42925	48.4657	1.42925	48.7295	1.85895	24.8187			90.5	47.1407
				-0.08312	0.12607	0.81492	0.02974			90.6667	2.24877					1.42312	-0.03825	1.4314	48.4473	1.43201	48.754	1.85833	24.6347			90.6667	47.2205
				-0.08312	0.13021	0.81645	0.02994			90.8333	2.24018					1.42557	-0.03788	1.43447	48.4719	1.43477	48.5823	1.85741	24.4813			90.8333	47.1714
				-0.08281	0.1268	0.81799	0.03038			91	2.24264					1.42833	-0.03872	1.43692	48.5393	1.43692	48.6743	1.8568	24.328			91	47.2818
				-0.08281	0.12908	0.81952	0.0283			91.1667	2.2549					1.43078	-0.03947	1.43907	48.4596	1.43937	48.7356	1.85557	24.2053			91.1667	47.0794
				-0.0825	0.12792	0.82075	0.02938			91.3333	2.23957					1.43355	-0.0391	1.44213	48.386	1.44244	48.6559	1.85527	24.0519			91.3333	47.1039
				-0.0822	0.12947	0.82259	0.02877			91.5	2.23712					1.436	-0.03942	1.44489	48.3676	1.44489	48.6743	1.85404	23.917			91.5	47.196
				-0.0822	0.12418	0.82412	0.03009			91.6667	2.23834					1.43876	-0.04046	1.44735	48.5148	1.44796	48.7418	1.85404	23.782			91.6667	47.1407
				-0.0825	0.12781	0.82565	0.02895			91.8333	2.23344					1.44152	-0.04036	1.44949	48.4719	1.45041	48.6497	1.85251	23.6287			91.8333	47.1592
				-0.08158	0.12708	0.82719	0.03123			92	2.23282					1.44397	-0.04037	1.45256	48.343	1.45256	48.6804	1.85159	23.4446			92	47.2021
				-0.08128	0.13018	0.82841	0.02953			92.1667	2.23712					1.44612	-0.04138	1.45501	48.5087	1.45532	48.6927	1.85159	23.2483			92.1667	47.2021
				-0.08158	0.12676	0.83025	0.03185			92.3333	2.23466					1.44919	-0.04171	1.45716	48.4719	1.45808	48.6804	1.85067	23.0766			92.3333	47.1101
				-0.08128	0.12873	0.83148	0.02998			92.5	2.2181					1.45164	-0.04149	1.46023	48.4596	1.46084	48.6804	1.84975	22.9355			92.5	47.1592
				-0.08128	0.1266	0.83332	0.03215			92.6667	2.22301					1.4544	-0.04229	1.4633	48.6007	1.46268	48.6436	1.84883	22.7944			92.6667	47.2389
				-0.08066	0.13115	0.83455	0.02884			92.8333	2.22362					1.45655	-0.04304	1.46575	48.386	1.46575	48.6927	1.84821	22.6779			92.8333	47.196
				-0.08097	0.1293	0.83639	0.03144			93	2.22485					1.45931	-0.0428	1.46851	48.3676	1.4682	48.662	1.84729	22.5307			93	47.0487
				-0.08066	0.13113	0.83792	0.03127			93.1667	2.22423					1.46238	-0.04328	1.47066	48.478	1.47127	48.5823	1.84637	22.3957			93.1667	47.1776
				-0.08005	0.12999	0.83884	0.03097			93.3333	2.21197					1.46452	-0.04429	1.47342	48.4289	1.47372	48.6804	1.84637	22.273			93.3333	47.0365
				-0.08066	0.12965	0.84099	0.03071			93.5	2.2089					1.46728	-0.04429	1.47587	48.3798	1.47618	48.6559	1.84545	22.1197			93.5	47.1469
				-0.07974	0.12993	0.84222	0.02998			93.6667	2.19786					1.46974	-0.04438	1.47863	48.4105	1.47863	48.5945	1.84453	21.9234			93.6667	47.0733
				-0.07944	0.13095	0.84314	0.02997			93.8333	2.19479					1.47219	-0.04548	1.48078	48.4535	1.48139	48.6191	1.84361	21.7516			93.8333	46.9935
				-0.07974	0.13003	0.84498	0.03082			94	2.20951					1.47495	-0.0459	1.48385	48.3737	1.48446	48.7111	1.84269	21.5921			94	47.1469
				-0.07913	0.13149	0.8462	0.03054			94.1667	2.21013					1.47771	-0.04561	1.48599	48.3369	1.4863	48.5455	1.84208	21.4388			94.1667	47.1592
				-0.07882	0.13002	0.84835	0.03098			94.3333	2.20031					1.47986	-0.04653	1.48906	48.4719	1.48937	48.5761	1.84085	21.3038			94.3333	47.1346
				-0.07882	0.13126	0.84988	0.03003			94.5	2.19908					1.48293	-0.04738	1.49151	48.4535	1.49182	48.7479	1.84054	21.175			94.5	47.0365
				-0.07882	0.13029	0.8508	0.02987			94.6667	2.18191					1.48569	-0.04721	1.49427	48.3062	1.49397	48.5577	1.83993	21.0462			94.6667	47.1837
				-0.07852	0.12991	0.85234	0.03089			94.8333	2.1954					1.48814	-0.04775	1.49642	48.3737	1.49703	48.5332	1.83932	20.9358			94.8333	47.1898
				-0.0779	0.13261	0.85448	0.03057			95	2.19356					1.4909	-0.0489	1.49918	48.4473	1.49918	48.6375	1.8384	20.7886			95	47.0365
				-0.07821	0.13458	0.8554	0.03138			95.1667	2.18191					1.49366	-0.04897	1.50225	48.4473	1.50225	48.5516	1.83778	20.6229			95.1667	47.1285
				-0.07821	0.13168	0.85694	0.03077			95.3333	2.19847					1.49581	-0.04915	1.5047	48.3798	1.5047	48.7111	1.83625	20.4512			95.3333	47.153
				-0.0776	0.13195	0.85878	0.0316			95.5	2.18804					1.49857	-0.05028	1.50685	48.4535	1.50777	48.6497	1.83625	20.2856			95.5	47.1653
				-0.0776	0.12968	0.86031	0.03133			95.6667	2.18436					1.50071	-0.05077	1.5093	48.4412	1.50992	48.57	1.83472	20.1261			95.6667	47.061
				-0.07729	0.13323	0.86154	0.03357			95.8333	2.18559					1.50378	-0.05068	1.51237	48.3246	1.51268	48.6313	1.8341	20.0095			95.8333	46.9935
				-0.07698	0.13177	0.86307	0.03052			96	2.18007					1.50623	-0.05164	1.51513	48.478	1.51513	48.6007	1.83349	19.8807			96	47.1346
				-0.07729	0.13307	0.86491	0.03299			96.1667	2.17087					1.50869	-0.05263	1.51758	48.4166	1.51758	48.6927	1.83318	19.7458			96.1667	47.0487
				-0.07698	0.13182	0.86583	0.03077			96.3333	2.17639					1.51145	-0.05244	1.51973	48.3369	1.52004	48.5393	1.83196	19.6353			96.3333	47.1285
				-0.07698	0.13363	0.86767	0.03168			96.5	2.17577					1.5139	-0.05304	1.5228	48.3982	1.5231	48.5577	1.83104	19.5188			96.5	47.0303
				-0.07637	0.13242	0.86921	0.03238			96.6667	2.16167					1.51697	-0.05424	1.52525	48.4473	1.52494	48.7111	1.83042	19.39			96.6667	47.0978
				-0.07576	0.13361	0.87074	0.03221			96.8333	2.16903					1.51912	-0.05442	1.5277	48.3492	1.52801	48.6559	1.82981	19.206			96.8333	47.1039
				-0.07606	0.13306	0.87227	0.03091			97	2.15983					1.52157	-0.05456	1.53077	48.386	1.53046	48.5455	1.82858	19.0465			97	47.1162
				-0.07637	0.13263	0.8735	0.03143			97.1667	2.16535					1.52433	-0.05588	1.53322	48.57	1.53322	48.6068	1.82797	18.8931			97.1667	47.0733
				-0.07576	0.1348	0.87473	0.03212			97.3333	2.1543					1.52678	-0.05645	1.53537	48.2388	1.53629	48.6497	1.82736	18.7336			97.3333	47.061
				-0.07606	0.13166	0.87626	0.03073			97.5	2.15369					1.52893	-0.05641	1.53813	48.343	1.53905	48.5884	1.82613	18.6109			97.5	47.1162
				-0.07545	0.13439	0.87779	0.0314			97.6667	2.15492					1.532	-0.05753	1.54089	48.5884	1.5412	48.5761	1.82582	18.4883			97.6667	47.1898
				-0.07545	0.13241	0.87963	0.03082			97.8333	2.15062					1.53476	-0.05853	1.54335	48.2817	1.54396	48.6866	1.8249	18.384			97.8333	47.0671
				-0.07484	0.13612	0.88086	0.03072			98	2.1586					1.53783	-0.05854	1.54641	48.2633	1.54641	48.662	1.82429	18.2674			98	46.9015
				-0.07545	0.13214	0.8827	0.03135			98.1667	2.15308					1.53997	-0.05916	1.54887	48.4473	1.54856	48.4719	1.82337	18.157			98.1667	47.0181
				-0.07453	0.13471	0.88393	0.03148			98.3333	2.14756					1.54273	-0.06057	1.55132	48.3921	1.55193	48.6068	1.82245	18.0037			98.3333	46.9813
				-0.07484	0.1328	0.88577	0.03125			98.5	2.1586					1.5458	-0.06075	1.55408	48.3001	1.55408	48.6927	1.82214	17.838			98.5	46.9629
				-0.07453	0.13366	0.8873	0.03276			98.6667	2.14633					1.54764	-0.06111	1.55653	48.3185	1.55653	48.4289	1.82122	17.6786			98.6667	46.9874
				-0.07453	0.13364	0.88853	0.03224			98.8333	2.1402					1.5504	-0.06246	1.55899	48.4473	1.5596	48.5823	1.8203	17.5313			98.8333	47.061
				-0.07453	0.13525	0.88945	0.03309			99	2.15492					1.55285	-0.06316	1.56175	48.3001	1.56175	48.6681	1.81969	17.3841			99	47.0855
				-0.07422	0.1375	0.8916	0.03264			99.1667	2.14694					1.55592	-0.06321	1.5642	48.251	1.56482	48.5271	1.81846	17.2676			99.1667	47.1285
				-0.07361	0.1352	0.89282	0.0334			99.3333	2.12977					1.55807	-0.06437	1.56696	48.386	1.56727	48.5455	1.81816	17.1449			99.3333	47.0242
				-0.073	0.13679	0.89436	0.03126			99.5	2.13958					1.56083	-0.06562	1.56911	48.386	1.57003	48.6313	1.81723	17.0467			99.5	47.1407
				-0.07269	0.1352	0.89558	0.03312			99.6667	2.1402					1.56328	-0.06571	1.57218	48.2326	1.57218	48.5087	1.81631	16.9425			99.6667	47.1346
				-0.0733	0.13402	0.89742	0.03194			99.8333	2.131					1.56574	-0.06651	1.57432	48.3369	1.57524	48.6436	1.8157	16.7952			99.8333	47.0549
				-0.073	0.13485	0.89896	0.03306			100	2.13529					1.56819	-0.06798	1.57708	48.3737	1.57739	48.5823	1.81478	16.6664			100	47.1039
				-0.07238	0.1348	0.90018	0.03295			100.167	2.13222					1.57156	-0.06834	1.57984	48.1836	1.57984	48.5025	1.81417	16.5131			100.167	47.153
				-0.07238	0.13718	0.90202	0.03234			100.333	2.11811					1.57371	-0.06875	1.5826	48.343	1.58322	48.5884	1.81294	16.3413			100.333	47.0733
				-0.07238	0.13261	0.90356	0.03131			100.5	2.12731					1.57616	-0.07023	1.58536	48.4105	1.58567	48.5087	1.81233	16.2002			100.5	46.9751
				-0.07238	0.13955	0.9054	0.03223			100.667	2.11811					1.57923	-0.07109	1.58721	48.1958	1.58782	48.6129	1.81171	16.0714			100.667	47.1039
				-0.07177	0.13373	0.90632	0.03292			100.833	2.11689					1.58168	-0.07131	1.58997	48.3124	1.59058	48.57	1.81049	15.9487			100.833	47.1776
				-0.07177	0.14047	0.90785	0.03217			101	2.11075					1.58414	-0.0726	1.59242	48.3614	1.59303	48.4719	1.80987	15.8383			101	47.0303
				-0.07177	0.13472	0.90938	0.03274			101.167	2.11689					1.5869	-0.07392	1.59549	48.2878	1.59579	48.6129	1.80865	15.7402			101.167	47.061
				-0.07146	0.14001	0.91092	0.03119			101.333	2.10155					1.58905	-0.07411	1.59763	48.3185	1.59794	48.5393	1.80865	15.6236			101.333	47.0671
				-0.07116	0.13591	0.91276	0.03047			101.5	2.11198					1.59211	-0.07509	1.60039	48.3982	1.60131	48.4535	1.80803	15.5193			101.5	47.1592
				-0.07116	0.13771	0.91398	0.03219			101.667	2.09848					1.59426	-0.07676	1.60315	48.2204	1.60346	48.5761	1.80711	15.3721			101.667	46.9629
				-0.07054	0.13612	0.91521	0.03277			101.833	2.10953					1.59702	-0.07728	1.60561	48.2817	1.60591	48.5823	1.80619	15.2126			101.833	47.0733
				-0.07054	0.13736	0.91705	0.03355			102	2.09603					1.6007	-0.07787	1.60775	48.3001	1.60867	48.5209	1.80497	15.0716			102	47.0426
				-0.07024	0.13636	0.91859	0.03537			102.167	2.10032					1.60223	-0.07944	1.61113	48.3369	1.61143	48.5087	1.80466	14.9305			102.167	47.1837
				-0.06993	0.13732	0.92043	0.03254			102.333	2.10216					1.6053	-0.08046	1.61389	48.2326	1.61389	48.5823	1.80374	14.8017			102.333	47.1162
				-0.07024	0.13553	0.92104	0.03536			102.5	2.0991					1.60775	-0.08081	1.61634	48.1897	1.61634	48.57	1.80313	14.6912			102.5	47.1223
				-0.06993	0.13794	0.92288	0.03276			102.667	2.08867					1.61021	-0.08228	1.6188	48.3369	1.6191	48.386	1.80221	14.5808			102.667	47.1346
				-0.06993	0.13764	0.92441	0.03539			102.833	2.09542					1.61266	-0.08377	1.62125	48.2817	1.62217	48.5271	1.80159	14.4888			102.833	47.0917
				-0.06962	0.13888	0.92595	0.03194			103	2.0856					1.61542	-0.08422	1.6237	48.2204	1.62432	48.5271	1.80098	14.3907			103	47.1469
				-0.06962	0.13905	0.92748	0.03335			103.167	2.09358					1.61818	-0.0853	1.62677	48.3614	1.62677	48.4412	1.80037	14.268			103.167	47.0181
				-0.0687	0.13936	0.92901	0.03286			103.333	2.07701					1.62094	-0.08707	1.62892	48.1958	1.62984	48.5393	1.79914	14.133			103.333	47.1162
				-0.06901	0.1395	0.93055	0.03289			103.5	2.07517					1.62309	-0.08773	1.63168	48.2756	1.63229	48.57	1.79853	13.9735			103.5	47.1162
				-0.06901	0.13926	0.93208	0.03347			103.667	2.07701					1.62554	-0.08851	1.63444	48.3001	1.63505	48.4841	1.79853	14.2017			103.667	47.1837
				-0.0687	0.13947	0.933	0.03211			103.833	2.07211					1.6283	-0.09034	1.63689	48.3246	1.63751	48.4964	1.79791	14.0392			103.833	47.1469
				-0.06809	0.14027	0.93515	0.03401			104	2.07886					1.63168	-0.09154	1.63904	48.2388	1.63996	48.4657	1.79699	13.8932			104	47.1039
				-0.0684	0.13839	0.93607	0.0332			104.167	2.07149					1.63321	-0.09204	1.64241	48.2204	1.64241	48.4412	1.79607	13.7693			104.167	47.2144
				-0.06809	0.14079	0.93791	0.03254			104.333	2.07701					1.63597	-0.09378	1.64487	48.3798	1.64487	48.4903	1.79577	13.6374			104.333	47.0978
				-0.06778	0.13809	0.93975	0.03465			104.5	2.08008					1.63873	-0.09545	1.64763	48.2204	1.64763	48.4841	1.79515	13.5368			104.5	47.0181
				-0.06748	0.14026	0.94097	0.03334			104.667	2.06659					1.64149	-0.09603	1.65008	48.159	1.65008	48.4289	1.79362	13.4227			104.667	47.0242
				-0.06748	0.13802	0.9422	0.03329			104.833	2.06352					1.64425	-0.09734	1.65223	48.2817	1.65284	48.4841	1.79301	13.2828			104.833	47.1898
				-0.06778	0.14033	0.94435	0.03327			105	2.05616					1.64671	-0.09934	1.65499	48.3185	1.65529	48.4596	1.79178	13.1362			105	47.0917
				-0.06717	0.1389	0.94558	0.0336			105.167	2.05861					1.64916	-0.10031	1.65775	48.1529	1.65805	48.3921	1.79178	12.989			105.167	47.1592
				-0.06717	0.14175	0.94711	0.03493			105.333	2.06045					1.65161	-0.10124	1.66081	48.3062	1.66081	48.4841	1.79055	12.8516			105.333	47.2205
				-0.06686	0.14043	0.94895	0.033			105.5	2.07088					1.65468	-0.10327	1.66296	48.1958	1.66327	48.4289	1.78932	12.7007			105.5	47.061
				-0.06686	0.14009	0.95018	0.03549			105.667	2.05677					1.65683	-0.10467	1.66542	48.1467	1.66603	48.3737	1.78902	12.5793			105.667	47.0794
				-0.06686	0.14053	0.9514	0.03325			105.833	2.05493					1.65959	-0.1055	1.66848	48.2326	1.66848	48.4719	1.7881	12.4682			105.833	47.0303
				-0.06686	0.14218	0.95294	0.03619			106	2.04696					1.66235	-0.10736	1.67063	48.2756	1.67094	48.4596	1.78779	12.3676			106	47.0242
				-0.06625	0.14007	0.95416	0.03241			106.167	2.04696					1.6648	-0.10923	1.67308	48.1713	1.67339	48.3553	1.78687	12.2732			106.167	47.1101
				-0.06594	0.14171	0.956	0.03493			106.333	2.03653					1.66695	-0.11011	1.67584	48.1651	1.67615	48.4044	1.78626	12.1701			106.333	47.1223
				-0.06564	0.13951	0.95784	0.03315			106.5	2.04082					1.66971	-0.11163	1.6783	48.2633	1.67891	48.4289	1.78503	12.0395			106.5	47.0365
				-0.06594	0.14204	0.95907	0.03432			106.667	2.03162					1.67278	-0.11391	1.68106	48.2142	1.68136	48.4105	1.78411	11.9057			106.667	46.9567
				-0.06533	0.14088	0.9606	0.0329			106.833	2.02119					1.67492	-0.11508	1.6832	48.1222	1.68412	48.3614	1.7838	11.7671			106.833	47.0917
				-0.06533	0.14446	0.96183	0.03338			107	2.02242					1.67799	-0.11625	1.68688	48.2388	1.68627	48.4289	1.78288	11.6463			107	47.0733
				-0.06502	0.14235	0.96336	0.03123			107.167	2.03224					1.68014	-0.1186	1.68903	48.2572	1.68903	48.3369	1.78227	11.5248			107.167	47.0303
				-0.06502	0.14622	0.9649	0.03179			107.333	2.03346					1.6829	-0.12027	1.69149	48.2081	1.69179	48.3676	1.78135	11.4015			107.333	47.0242
				-0.06441	0.14184	0.96643	0.03341			107.5	2.02303					1.68535	-0.12127	1.69425	48.202	1.69455	48.5639	1.78074	11.3132			107.5	47.1592
				-0.06441	0.14484	0.96797	0.03258			107.667	2.02733					1.6878	-0.12347	1.69701	48.2204	1.69701	48.202	1.77982	11.212			107.667	47.1407
				-0.0641	0.14039	0.96919	0.03249			107.833	2.03592					1.69057	-0.12564	1.69915	48.0731	1.69915	48.3921	1.7792	11.1212			107.833	47.061
				-0.0641	0.14546	0.97103	0.03252			108	2.03469					1.69333	-0.1268	1.70191	48.2081	1.70191	48.5516	1.77828	11.0108			108	47.1285
				-0.0641	0.14021	0.97287	0.03305			108.167	2.02549					1.69578	-0.12869	1.70437	48.1774	1.70467	48.1099	1.77736	10.8899			108.167	47.1407
				-0.0638	0.14624	0.97379	0.03395			108.333	2.02426					1.69854	-0.13118	1.70682	48.2449	1.70743	48.435	1.77675	10.7672			108.333	46.9506
				-0.06349	0.14095	0.97563	0.03356			108.5	2.01261					1.70099	-0.13264	1.70958	48.1345	1.71019	48.3676	1.77583	10.6366			108.5	47.0855
				-0.06318	0.14307	0.97747	0.03293			108.667	2.01199					1.70375	-0.13418	1.71265	48.1651	1.71265	48.3737	1.7746	10.517			108.667	47.1714
				-0.06349	0.14043	0.97839	0.03512			108.833	2.00954					1.70621	-0.13683	1.71479	48.2756	1.71479	48.2756	1.77399	10.3973			108.833	47.1714
				-0.06287	0.14451	0.98023	0.03215			109	2.00647					1.70866	-0.13877	1.71725	48.1038	1.71756	48.251	1.77338	10.2925			109	47.061
				-0.06287	0.14275	0.98146	0.03594			109.167	2.01567					1.71173	-0.14017	1.7197	48.1345	1.72001	48.3246	1.77246	10.1992			109.167	47.0917
				-0.06287	0.14485	0.98299	0.03359			109.333	2.00279					1.71387	-0.14261	1.72246	48.2388	1.72277	48.4289	1.77184	10.1244			109.333	47.0549
				-0.06257	0.14397	0.98422	0.03466			109.5	1.9985					1.71633	-0.1451	1.72522	48.1222	1.72553	48.3492	1.77092	10.0348			109.5	47.1592
				-0.06226	0.14416	0.98606	0.03301			109.667	1.99604					1.7194	-0.14659	1.72798	48.1038	1.72798	48.2756	1.77031	9.92072			109.667	46.9874
				-0.06257	0.1441	0.9879	0.03406			109.833	2.01015					1.72154	-0.14881	1.73044	48.2388	1.73105	48.294	1.76908	9.79559			109.833	47.0426
				-0.06195	0.14375	0.98913	0.03218			110	1.99298					1.7243	-0.15172	1.73289	48.1038	1.73289	48.3124	1.76847	9.67842			110	47.0733
				-0.06195	0.14664	0.99035	0.03269			110.167	1.985					1.72706	-0.15356	1.73596	48.0241	1.73626	48.386	1.76786	9.56004			110.167	46.9874
				-0.06134	0.14611	0.99219	0.03322			110.333	1.96537					1.72982	-0.15538	1.73841	48.159	1.73841	48.1774	1.76724	9.44103			110.333	47.1469
				-0.06165	0.14262	0.99312	0.03289			110.5	1.98194					1.73258	-0.15843	1.74087	48.1836	1.74087	48.1958	1.76601	9.32755			110.5	46.9383
				-0.06134	0.14732	0.99496	0.03233			110.667	1.98194					1.73473	-0.16076	1.74332	48.1099	1.74393	48.3308	1.7654	9.23799			110.667	47.1407
				-0.06134	0.14255	0.99649	0.033			110.833	1.97273					1.73749	-0.16257	1.74639	48.0731	1.74639	48.3001	1.76479	9.14598			110.833	47.0671
				-0.06011	0.14553	0.99802	0.03223			111	1.97396					1.74025	-0.16539	1.74853	48.1345	1.74945	48.2449	1.76387	9.06624			111	47.0917
				-0.06073	0.14449	0.99986	0.03193			111.167	1.97642					1.7424	-0.16837	1.75129	48.1161	1.75191	48.2694	1.76325	8.98097			111.167	47.0978
				-0.06042	0.14815	1.00109	0.03263			111.333	1.98316					1.74485	-0.17026	1.75375	48.0854	1.75405	48.2142	1.76233	8.86872			111.333	47.1592
				-0.06011	0.1467	1.00262	0.03246			111.5	1.97396					1.74761	-0.17285	1.7562	48.202	1.75651	48.2633	1.76141	8.75033			111.5	47.0303
				-0.06011	0.14793	1.00446	0.03416			111.667	1.97703					1.75068	-0.17617	1.75896	47.975	1.75957	48.2694	1.76111	8.64912			111.667	46.9874
				-0.05981	0.14531	1.006	0.03327			111.833	1.97642					1.75344	-0.17842	1.76172	48.0793	1.76203	48.1713	1.76019	8.53196			111.833	47.0733
				-0.05981	0.14765	1.00692	0.03313			112	1.97519					1.75528	-0.18066	1.76417	48.1345	1.76448	48.2756	1.75865	8.42522			112	47.0119
				-0.0595	0.1473	1.00845	0.03193			112.167	1.96599					1.75835	-0.1842	1.76694	48.1038	1.76694	48.2449	1.75865	8.31849			112.167	46.9813
				-0.05919	0.14919	1.0106	0.03438			112.333	1.95924					1.76111	-0.18531	1.76939	48.0793	1.7697	48.2326	1.75804	8.22525			112.333	47.1285
				-0.05919	0.14448	1.01152	0.03325			112.5	1.95863					1.76356	-0.18734	1.77215	48.0731	1.77246	48.2388	1.75712	8.1498			112.5	47.1162
				-0.05889	0.1472	1.01274	0.03495			112.667	1.95311					1.76601	-0.19022	1.7743	48.1345	1.77491	48.1958	1.7562	8.07496			112.667	47.0978
				-0.05889	0.14432	1.01458	0.03239			112.833	1.95985					1.76847	-0.19488	1.77767	48.0731	1.77736	48.202	1.75528	7.97927			112.833	47.1039
				-0.05858	0.14815	1.01581	0.03498			113	1.94574					1.77123	-0.20016	1.77982	48.0425	1.78012	48.2878	1.75467	7.86334			113	47.1346
				-0.05827	0.1443	1.01765	0.03199			113.167	1.94329					1.77399	-0.1993	1.78196	48.0854	1.78258	48.1038	1.75313	7.75354			113.167	47.153
				-0.05827	0.15011	1.01888	0.0345			113.333	1.94268					1.77583	-0.20457	1.78472	48.0854	1.78534	48.1529	1.75283	7.64619			113.333	46.9629
				-0.05827	0.14796	1.02072	0.03284			113.5	1.9439					1.77951	-0.20617	1.78748	47.9689	1.7881	48.2449	1.75252	7.5413			113.5	47.1162
				-0.05766	0.14987	1.02195	0.03353			113.667	1.94758					1.78135	-0.20881	1.79024	48.0609	1.79055	48.2265	1.7516	7.44192			113.667	47.153
				-0.05766	0.14683	1.02317	0.03225			113.833	1.94268					1.78442	-0.21537	1.7927	48.0915	1.79331	48.1222	1.75068	7.33396			113.833	47.0303
				-0.05766	0.15022	1.0244	0.03233			114	1.94758					1.78656	-0.21604	1.79546	48.0363	1.79546	48.2756	1.74945	7.26158			114	47.1223
				-0.05674	0.14738	1.02624	0.03182			114.167	1.93041					1.78932	-0.22058	1.79761	48.0057	1.79853	48.1467	1.74915	7.19042			114.167	47.0733
				-0.05705	0.15043	1.02808	0.03262			114.333	1.93532					1.79178	-0.22414	1.80067	48.0977	1.80067	48.0731	1.74792	7.1162			114.333	47.0242
				-0.05674	0.14724	1.02931	0.03344			114.5	1.93838					1.79485	-0.22739	1.80343	47.9505	1.80343	48.1836	1.74731	7.02603			114.5	47.0119
				-0.05643	0.14864	1.03084	0.03332			114.667	1.93164					1.79761	-0.23304	1.80619	48.0241	1.80619	48.1345	1.74669	6.91868			114.667	46.9874
				-0.05643	0.14633	1.03237	0.03309			114.833	1.93409					1.80006	-0.23586	1.80865	48.0241	1.80865	48.1283	1.74608	6.82176			114.833	47.0058
				-0.05643	0.14873	1.03391	0.03287			115	1.92428					1.80251	-0.23905	1.8111	48.0425	1.81079	48.1283	1.74485	6.71871			115	46.9874
				-0.05613	0.14735	1.03544	0.03355			115.167	1.93225					1.80558	-0.24352	1.81417	48.0793	1.81325	48.1099	1.74455	6.61504			115.167	46.9567
				-0.05613	0.14851	1.03697	0.03229			115.333	1.91814					1.80803	-0.24622	1.81631	47.9321	1.81662	48.0363	1.74332	6.52426			115.333	47.0794
				-0.05582	0.14742	1.03851	0.03493			115.5	1.92366					1.81049	-0.25266	1.81877	48.0547	1.81938	47.975	1.74271	6.42611			115.5	46.8831
				-0.05582	0.15246	1.03973	0.03294			115.667	1.92366					1.81263	-0.25426	1.82153	48.0731	1.82153	48.0793	1.74179	6.35311			115.667	46.9997
				-0.05521	0.148	1.04096	0.03339			115.833	1.91139					1.81509	-0.25751	1.82429	47.9198	1.82398	48.0241	1.74148	6.29055			115.833	46.9874
				-0.05551	0.15183	1.04341	0.03396			116	1.91262					1.81816	-0.26328	1.82674	48.0057	1.82644	48.0302	1.74087	6.21019			116	47.0365
				-0.0549	0.14769	1.04434	0.03322			116.167	1.91078					1.8203	-0.26708	1.8292	47.9873	1.82981	48.0302	1.73933	6.12186			116.167	47.0978
				-0.05521	0.15074	1.04587	0.03304			116.333	1.90342					1.82337	-0.27064	1.83134	47.9014	1.83165	47.9689	1.73872	6.01574			116.333	47.0549
				-0.05459	0.14875	1.0474	0.03352			116.5	1.90342					1.82582	-0.27554	1.83441	48.0363	1.83502	48.0241	1.7378	5.91514			116.5	47.0794
				-0.05459	0.15097	1.04894	0.03299			116.667	1.90035					1.82797	-0.28051	1.83686	47.9627	1.83717	47.9689	1.73688	5.82067			116.667	46.9935
				-0.05398	0.14716	1.05047	0.03282			116.833	1.90219					1.83104	-0.28573	1.83901	47.8216	1.83993	47.975	1.73657	5.72805			116.833	46.9322
				-0.05429	0.15236	1.052	0.03343			117	1.90219					1.83318	-0.28941	1.84208	47.9689	1.84269	47.9566	1.73565	5.63665			117	47.0181
				-0.05459	0.14835	1.05354	0.03051			117.167	1.90342					1.83625	-0.2945	1.84453	48.0241	1.84515	47.8646	1.73442	5.54034			117.167	47.1407
				-0.05367	0.15097	1.05507	0.033			117.333	1.89974					1.83901	-0.30002	1.8476	47.8523	1.8476	47.9995	1.73412	5.46551			117.333	47.061
				-0.05398	0.15078	1.05599	0.03106			117.5	1.90158					1.84116	-0.30438	1.85005	47.8032	1.85036	47.9627	1.7332	5.39987			117.5	47.0242
				-0.05337	0.15238	1.05752	0.03253			117.667	1.89913					1.84392	-0.30965	1.85251	47.9014	1.85281	47.7726	1.73258	5.33485			117.667	47.0365
				-0.05367	0.15156	1.05967	0.03144			117.833	1.8844					1.84637	-0.3145	1.85527	47.9811	1.85527	47.9198	1.73166	5.25143			117.833	47.0058
				-0.05306	0.14961	1.0609	0.03415			118	1.88992					1.84913	-0.3194	1.85772	47.8584	1.85772	47.8952	1.73074	5.14653			118	47.1039
				-0.05275	0.15221	1.06182	0.03225			118.167	1.89115					1.85128	-0.32468	1.86048	47.8768	1.86048	47.8216	1.72982	5.05636			118.167	47.0058
				-0.05306	0.14899	1.06366	0.03381			118.333	1.89667					1.85435	-0.33075	1.86293	47.9689	1.86324	47.7726	1.72952	4.95576			118.333	47.153
				-0.05306	0.1542	1.06519	0.03376			118.5	1.88563					1.85711	-0.33603	1.86569	47.8339	1.866	47.7726	1.7286	4.86252			118.5	47.1101
				-0.05245	0.14806	1.06703	0.03531			118.667	1.89238					1.85987	-0.341	1.86784	47.8032	1.86845	47.8707	1.72768	4.77296			118.667	47.0794
				-0.05214	0.15201	1.06856	0.03361			118.833	1.88931					1.86232	-0.34719	1.8706	47.9505	1.8706	47.7358	1.72645	4.69077			118.833	47.0242
				-0.05183	0.14869	1.06979	0.03465			119	1.87213					1.86477	-0.3529	1.87336	47.8646	1.87336	47.699	1.72614	4.62145			119	47.0671
				-0.05153	0.15219	1.07102	0.03241			119.167	1.87213					1.86753	-0.35823	1.87582	47.8216	1.87582	47.8216	1.72522	4.55827			119.167	46.9138
				-0.05153	0.15189	1.07255	0.03495			119.333	1.87336					1.86999	-0.36474	1.87858	47.9873	1.87888	47.8216	1.72461	4.48037			119.333	47.1653
				-0.05153	0.15488	1.07439	0.03204			119.5	1.87152					1.87244	-0.37136	1.88103	47.7358	1.88103	47.7848	1.724	4.40001			119.5	47.0365
				-0.05153	0.15257	1.07593	0.03398			119.667	1.86539					1.8752	-0.3767	1.88379	47.7787	1.8841	47.7664	1.72308	4.308			119.667	47.0181
				-0.05122	0.15437	1.07777	0.03261			119.833	1.86416					1.87766	-0.38283	1.88594	47.8216	1.88686	47.7112	1.72216	4.21537			119.833	46.9322
				-0.05061	0.15299	1.07899	0.03232			120	1.86355					1.88011	-0.39001	1.889	47.8768	1.889	47.5517	1.72154	4.12888			120	47.0365
				-0.05061	0.15303	1.08022	0.03229			120.167	1.85312					1.88256	-0.39633	1.89146	47.8707	1.89176	47.6192	1.72062	4.03748			120.167	47.1162
				-0.05061	0.15134	1.08206	0.03331			120.333	1.85741					1.88532	-0.40234	1.8936	47.7358	1.89422	47.7419	1.7197	3.95528
				-0.0503	0.15532	1.08329	0.03264			120.5	1.86661					1.88778	-0.40994	1.89667	47.791	1.89729	47.5395	1.71878	3.88045
				-0.04969	0.15275	1.08482	0.03346			120.667	1.86048					1.89084	-0.41681	1.89882	47.8462	1.89974	47.5824	1.71817	3.82953
				-0.0503	0.15623	1.08605	0.0327			120.833	1.86171					1.8936	-0.42289	1.90189	47.7726	1.9025	47.6437	1.71694	3.76574
				-0.04999	0.15129	1.08789	0.03468			121	1.84821					1.89575	-0.43062	1.90465	47.791	1.90465	47.5149	1.71664	3.69458
				-0.04969	0.15676	1.08911	0.03352			121.167	1.84821					1.89851	-0.43834	1.9071	47.7112	1.90771	47.5088	1.71572	3.62466
				-0.04938	0.15142	1.09126	0.03407			121.333	1.85005					1.90127	-0.44497	1.90955	47.656	1.90986	47.4597	1.71479	3.56147
				-0.04907	0.15815	1.09249	0.03341			121.5	1.83472					1.90373	-0.4527	1.91231	47.7848	1.91262	47.5333	1.71449	3.50565
				-0.04907	0.15451	1.09402	0.03478			121.667	1.84146					1.90649	-0.46104	1.91477	47.7051	1.91507	47.4659	1.71326	3.46455
				-0.04877	0.15782	1.09586	0.03516			121.833	1.83042					1.90925	-0.46834	1.91753	47.6499	1.91814	47.4291	1.71265	3.3891
				-0.04877	0.15329	1.09709	0.03347			122	1.83042					1.9117	-0.47582	1.91998	47.6376	1.91998	47.4597	1.71203	3.3112
				-0.04846	0.157	1.09862	0.03522			122.167	1.8249					1.91415	-0.4846	1.92305	47.7787	1.92305	47.4045	1.71142	3.23514
				-0.04815	0.1534	1.09954	0.03298			122.333	1.83533					1.91691	-0.49294	1.9252	47.6131	1.92581	47.4536	1.71019	3.16889
				-0.04785	0.15792	1.10108	0.03559			122.5	1.82245					1.91967	-0.50054	1.92765	47.6376	1.92826	47.38	1.70897	3.09467
				-0.04785	0.15418	1.10322	0.03374			122.667	1.83472					1.92213	-0.50956	1.9301	47.6437	1.93072	47.2328	1.70835	3.02044
				-0.04785	0.15577	1.10476	0.03392			122.833	1.80834					1.92428	-0.51864	1.93286	47.6622	1.93348	47.4413	1.70805	2.9407
				-0.04723	0.15452	1.10598	0.03328			123	1.80711					1.92704	-0.52686	1.93562	47.6683	1.93593	47.3616	1.70743	2.86402
				-0.04723	0.15598	1.10752	0.03468			123.167	1.81141					1.9298	-0.53594	1.93869	47.6069	1.93869	47.1162	1.70651	2.77815
				-0.04723	0.15401	1.10874	0.03265			123.333	1.82306					1.93225	-0.54581	1.94053	47.7051	1.94114	47.2696	1.7059	2.70638
				-0.04723	0.15778	1.11028	0.03327			123.5	1.81018					1.93501	-0.55483	1.9436	47.5395	1.9439	47.2941	1.70437	2.62479
				-0.04662	0.15625	1.11181	0.03396			123.667	1.80773					1.93777	-0.56397	1.94605	47.5763	1.94636	47.1714	1.70375	2.55609
				-0.04693	0.15795	1.11396	0.03234			123.833	1.8249					1.94022	-0.57422	1.94881	47.6928	1.94881	47.0978	1.70314	2.48739
				-0.04693	0.15528	1.11518	0.03433			124	1.79669					1.94268	-0.58421	1.95096	47.4597	1.95157	47.1714	1.70222	2.42298
				-0.0457	0.15836	1.11672	0.03304			124.167	1.80834					1.94544	-0.59354	1.95341	47.4229	1.95403	47.1592	1.7013	2.35796
				-0.04631	0.15373	1.11794	0.03277			124.333	1.80834					1.94789	-0.60421	1.95648	47.5027	1.95679	47.1039	1.70069	2.28558
				-0.0457	0.15722	1.11917	0.03308			124.5	1.79546					1.95065	-0.61519	1.95893	47.4965	1.95924	47.1223	1.70038	2.20706
				-0.0457	0.15769	1.1207	0.03502			124.667	1.79914					1.95311	-0.62507	1.96139	47.4413	1.96169	47.0733	1.69915	2.13897
				-0.04539	0.15854	1.12224	0.03363			124.833	1.78871					1.95556	-0.63592	1.96415	47.3616	1.96445	47.0549	1.69885	2.05861
				-0.04539	0.15562	1.12408	0.03588			125	1.7838					1.95832	-0.6477	1.96691	47.5211	1.96721	47.0058	1.69762	1.985
				-0.04539	0.15767	1.12531	0.03326			125.167	1.7838					1.96077	-0.65838	1.96967	47.4597	1.96936	46.9813	1.6967	1.91139
				-0.04447	0.15887	1.12745	0.03725			125.333	1.78687					1.96323	-0.66936	1.97212	47.3616	1.97212	46.9261	1.69609	1.85189
				-0.04478	0.15849	1.12868	0.03459			125.5	1.7838					1.96599	-0.68175	1.97488	47.5272	1.97458	46.9445	1.69517	1.79116
				-0.04447	0.16103	1.12991	0.03573			125.667	1.79116					1.96844	-0.69371	1.97703	47.4045	1.97734	46.9445	1.69486	1.73044
				-0.04447	0.15809	1.13144	0.03414			125.833	1.78012					1.9712	-0.705	1.97948	47.3738	1.97979	46.8034	1.69394	1.66419
				-0.04386	0.15936	1.13267	0.03596			126	1.78074					1.97366	-0.71788	1.98224	47.472	1.98224	46.8034	1.69271	1.59733
				-0.04386	0.15654	1.1342	0.03308			126.167	1.7838					1.97642	-0.7307	1.985	47.245	1.98531	46.9199	1.6921	1.52862
				-0.04386	0.15984	1.13604	0.03498			126.333	1.77583					1.97887	-0.74272	1.98715	47.3309	1.98746	46.8279	1.69118	1.45992
				-0.04325	0.15848	1.13757	0.034			126.5	1.77154					1.98163	-0.7556	1.98991	47.337	1.99052	46.6991	1.69057	1.39183
				-0.04325	0.1609	1.1388	0.03355			126.667	1.76724					1.98378	-0.76959	1.99267	47.245	1.99267	46.7482	1.68965	1.32276
				-0.04325	0.15688	1.14064	0.03504			126.833	1.76111					1.98684	-0.78265	1.99512	47.2818	1.99512	46.7298	1.68903	1.25952
				-0.04263	0.15789	1.14156	0.03471			127	1.75927					1.9893	-0.79603	1.99788	47.1407	1.99819	46.6439	1.68842	1.19904
				-0.04294	0.15701	1.1434	0.03335			127.167	1.7562					1.99206	-0.81062	2.00034	47.2573	2.00065	46.5028	1.6875	1.14702
				-0.04233	0.1585	1.14493	0.0341			127.333	1.76601					1.99451	-0.82479	2.00341	47.2389	2.00371	46.5825	1.68658	1.09151
				-0.04263	0.16074	1.14647	0.03359			127.5	1.75436					1.99727	-0.83854	2.00555	47.0242	2.00617	46.5641	1.68535	1.02771
				-0.04233	0.16005	1.1477	0.03649			127.667	1.7654					1.99942	-0.85369	2.00831	47.245	2.00831	46.374	1.68535	0.9606
				-0.04171	0.16082	1.14892	0.03428			127.833	1.7562					2.00218	-0.86908	2.01107	47.1837	2.01077	46.4415	1.68443	0.89797
				-0.04202	0.15957	1.15046	0.03491			128	1.75681					2.00525	-0.88387	2.01322	47.061	2.01383	46.4292	1.68351	0.82989
				-0.04202	0.15986	1.1523	0.03449			128.167	1.73718					2.00739	-0.89945	2.01598	47.196	2.01598	46.3433	1.68228	0.77094
				-0.04141	0.15913	1.15383	0.03512			128.333	1.76111					2.00985	-0.91601	2.01843	46.9997	2.01874	46.2942	1.68198	0.7053
				-0.04171	0.1609	1.15536	0.03616			128.5	1.74148					2.01261	-0.9319	2.02119	46.9935	2.0215	46.2636	1.68106	0.64556
				-0.0411	0.16082	1.1572	0.03522			128.667	1.73718					2.01506	-0.94791	2.02365	46.9874	2.02396	46.2697	1.67983	0.58998
				-0.0411	0.16151	1.15812	0.0364			128.833	1.73228					2.01782	-0.96533	2.02641	47.0242	2.02641	46.0734	1.67891	0.53152
				-0.04079	0.16083	1.15996	0.03471			129	1.72308					2.02058	-0.98244	2.02948	46.9629	2.02948	46.1777	1.6783	0.47165
				-0.04049	0.1595	1.16119	0.03466			129.167	1.74148					2.02303	-0.99913	2.03132	46.9077	2.03132	46.1164	1.67768	0.40939
				-0.04018	0.15951	1.16303	0.03357			129.333	1.73166					2.02549	-1.01716	2.03408	46.9322	2.03408	45.9446	1.67738	0.34639
				-0.04018	0.16019	1.16456	0.03481			129.5	1.73718					2.02856	-1.0355	2.03653	46.8218	2.03684	46.1164	1.67615	0.29021
				-0.03987	0.16215	1.16579	0.03449			129.667	1.7286					2.03101	-1.05335	2.03929	46.9015	2.0396	46.0243	1.67523	0.22218
				-0.03957	0.16191	1.16732	0.03479			129.833	1.72921					2.03346	-1.07188	2.04205	46.8893	2.04205	45.8096	1.67492	0.16611
				-0.03957	0.16284	1.16855	0.0353			130	1.72001					2.03592	-1.09175	2.04481	46.785	2.04512	45.9017	1.674	0.11213
				-0.03957	0.16259	1.17039	0.03466			130.167	1.72185					2.03868	-1.11071	2.04696	46.8218	2.04726	45.8771	1.67308	0.05499
				-0.03895	0.16038	1.17192	0.03392			130.333	1.72921					2.04113	-1.13015	2.04972	46.7604	2.05033	45.6992	1.67216	-0.00263
				-0.03926	0.16621	1.17315	0.03371			130.5	1.7286					2.04389	-1.15058	2.05248	46.7114	2.05217	45.6931	1.67155	-0.0201
				-0.03895	0.16051	1.17469	0.03398			130.667	1.72553					2.04634	-1.17131	2.05493	46.7114	2.05493	45.7974	1.67063	-0.10917
				-0.03865	0.16533	1.17653	0.03458			130.833	1.71449					2.0491	-1.19149	2.05769	46.6377	2.05831	45.5827	1.67002	-0.16485
				-0.03803	0.15971	1.17745	0.03471			131	1.70958					2.05156	-1.21339	2.06076	46.6316	2.06045	45.4784	1.6691	-0.20096
				-0.03803	0.16393	1.17929	0.03422			131.167	1.71326					2.05401	-1.23517	2.0626	46.5825	2.0626	45.5275	1.66848	-0.28689
				-0.03803	0.1621	1.18082	0.03478			131.333	1.70222					2.05708	-1.2567	2.06536	46.4721	2.06536	45.3741	1.66787	-0.34333
				-0.03772	0.16295	1.18174	0.0343			131.5	1.70835					2.05923	-1.27903	2.06812	46.5335	2.06781	45.4048	1.66664	-0.39541
				-0.03772	0.16196	1.18389	0.03694			131.667	1.69793					2.06229	-1.3027	2.07027	46.3801	2.07027	45.3619	1.66572	-0.45104
				-0.03772	0.16561	1.18481	0.03387			131.833	1.69977					2.06505	-1.32552	2.07272	46.3985	2.07333	45.2085	1.66511	-0.50122
				-0.03772	0.16341	1.18665	0.03421			132	1.70406					2.0672	-1.34871	2.07548	46.3372	2.07579	45.1901	1.66388	-0.55207
				-0.03742	0.165	1.18849	0.03225			132.167	1.69241					2.06935	-1.37355	2.07886	46.3801	2.07855	45.092	1.66388	-0.59943
				-0.03711	0.16344	1.19002	0.03484			132.333	1.68382					2.07241	-1.39821	2.081	46.374	2.081	45.0551	1.66265	-0.64697
				-0.0368	0.16662	1.19125	0.03369			132.5	1.68627					2.07456	-1.4225	2.08346	46.3004	2.08346	45.0245	1.66204	-0.70113
				-0.0368	0.16519	1.19309	0.03323			132.667	1.6783					2.07763	-1.44851	2.08591	46.331	2.08591	44.8711	1.66143	-0.74947
				-0.0365	0.16725	1.19401	0.03408			132.833	1.6832					2.08039	-1.47471	2.08867	46.1593	2.08867	44.865	1.66051	-0.79658
				-0.0368	0.16589	1.19585	0.03487			133	1.68811					2.08284	-1.50059	2.09112	46.1654	2.09143	44.8405	1.65989	-0.84461
				-0.0368	0.16463	1.19707	0.03265			133.167	1.68198					2.0853	-1.52758	2.09388	46.2145	2.09388	44.6503	1.65867	-0.89399
				-0.03558	0.16395	1.19861	0.033			133.333	1.68075					2.08806	-1.55568	2.09695	46.0795	2.09664	44.5399	1.65836	-0.94594
				-0.03527	0.16556	1.20045	0.03415			133.5	1.67707					2.09051	-1.58334	2.09879	46.0427	2.0991	44.5951	1.65683	-0.99833
				-0.03558	0.16477	1.20168	0.0335			133.667	1.67523					2.09296	-1.61137	2.10155	45.8833	2.10155	44.5583	1.65652	-1.04311
				-0.03558	0.16711	1.2029	0.03393			133.833	1.68075					2.09572	-1.64094	2.10431	45.9753	2.1037	44.3743	1.65529	-1.08457
				-0.03558	0.16628	1.20505	0.03355			134	1.69056					2.09818	-1.67051	2.10646	45.8587	2.10646	44.2945	1.65468	-1.12432
				-0.03496	0.1678	1.20689	0.03264			134.167	1.68688					2.10124	-1.69983	2.10953	45.7238	2.10953	44.2761	1.65437	-1.16082
				-0.03466	0.16431	1.2075	0.03508			134.333	1.67646					2.10339	-1.73068	2.11167	45.8894	2.11229	44.3068	1.65284	-1.21167
				-0.03466	0.16813	1.20934	0.03396			134.5	1.66419					2.10615	-1.76264	2.11505	45.7606	2.11474	44.1473	1.65253	-1.2237
				-0.03466	0.1637	1.21088	0.0342			134.667	1.67462					2.10891	-1.79343	2.1175	45.6992	2.1175	43.9939	1.65131	-1.22456
				-0.03466	0.16809	1.2121	0.0361			134.833	1.66235					2.11137	-1.82601	2.11995	45.7544	2.11995	43.9633	1.65039	-1.25418
				-0.03404	0.16281	1.21394	0.03485			135	1.67216					2.11382	-1.85741	2.12271	45.6992	2.1221	43.859	1.65039	-1.32675
				-0.03343	0.16677	1.21548	0.03573			135.167	1.65499					2.11689	-1.89238	2.12455	45.4968	2.12486	43.7792	1.64947	-1.40594
				-0.03374	0.16619	1.2167	0.03511			135.333	1.64333					2.11934	-1.92612	2.12762	45.46	2.12762	43.767	1.64855	-1.48728
				-0.03343	0.16728	1.21824	0.03661			135.5	1.64763					2.12149	-1.96231	2.13069	45.6502	2.13008	43.6198	1.64763	-1.55739
				-0.03343	0.16698	1.22008	0.03527			135.667	1.65867					2.12425	-1.99543	2.13253	45.2576	2.13284	43.5523	1.64701	-1.60162
				-0.03312	0.16854	1.2213	0.03639			135.833	1.63965					2.12732	-2.03162	2.1356	45.233	2.13498	43.448	1.6464	-1.63714
				-0.03343	0.16802	1.22284	0.03452			136	1.6464					2.12977	-2.06904	2.13774	45.5029	2.13774	43.356	1.64517	-1.67946
				-0.03251	0.16805	1.22468	0.03451			136.167	1.64333					2.13222	-2.10646	2.1405	45.0367	2.1402	43.3867	1.64456	-1.71866
				-0.03282	0.16676	1.22529	0.03434			136.333	1.64763					2.13468	-2.14326	2.14326	45.1104	2.14265	43.1536	1.64395	-1.74191
				-0.0319	0.16864	1.22713	0.03537			136.5	1.65069					2.13744	-2.18252	2.14541	45.2208	2.14541	43.0248	1.64303	-1.77663
				-0.0322	0.16765	1.22867	0.03682			136.667	1.63965					2.13989	-2.22362	2.14848	45.0183	2.14817	42.9143	1.64211	-1.80668
				-0.0319	0.16998	1.2302	0.03548			136.833	1.64026					2.14265	-2.26227	2.15093	44.9999	2.15062	42.8285	1.6418	-1.85582
				-0.0319	0.16545	1.23173	0.03594			137	1.64333					2.1451	-2.30336	2.15369	44.9325	2.15308	42.8469	1.64088	-1.9071
				-0.03159	0.16809	1.23357	0.03553			137.167	1.63842					2.14786	-2.34569	2.15645	44.957	2.15584	42.5402	1.63996	-1.94391
				-0.03128	0.16605	1.2348	0.03591			137.333	1.62922					2.15032	-2.38802	2.15891	44.8834	2.15829	42.5647	1.63873	-2.00402
				-0.03159	0.1683	1.23603	0.03717			137.5	1.63781					2.15277	-2.42973	2.16136	44.7116	2.16075	42.5156	1.63843	-2.03837
				-0.03128	0.16854	1.23756	0.03714			137.667	1.63229					2.15523	-2.47451	2.16351	44.7055	2.16381	42.2641	1.63751	-2.07027
				-0.03067	0.17079	1.23909	0.03701			137.833	1.62002					2.15829	-2.52051	2.16657	44.589	2.16596	42.2273	1.63689	-2.11566
				-0.03036	0.16917	1.24063	0.03862			138	1.63536					2.16105	-2.56529	2.16903	44.5031	2.16903	42.123	1.63566	-2.14817
				-0.03067	0.17119	1.24216	0.03847			138.167	1.62186					2.1632	-2.61068	2.17209	44.5399	2.17117	42.0433	1.63566	-2.1862
				-0.03067	0.17012	1.24369	0.03884			138.333	1.61389					2.16596	-2.66037	2.17393	44.3681	2.17393	41.8961	1.63444	-2.21319
				-0.03067	0.17136	1.24492	0.03839			138.5	1.61266					2.16872	-2.70699	2.17669	44.2761	2.17639	41.7427	1.63352	-2.25
				-0.03006	0.16925	1.24676	0.03993			138.667	1.6053					2.17117	-2.75606	2.17884	44.3068	2.17915	41.6936	1.6326	-2.28558
				-0.03006	0.17097	1.24829	0.03783			138.833	1.60285					2.17393	-2.80575	2.18222	44.3191	2.1816	41.5587	1.63168	-2.32422
				-0.03006	0.1694	1.24983	0.04044			139	1.60101					2.17639	-2.85728	2.18467	44.0553	2.18467	41.3869	1.63106	-2.36655
				-0.02944	0.17079	1.25106	0.03879			139.167	1.60898					2.17884	-2.9088	2.18682	43.9449	2.18651	41.2213	1.63014	-2.40642
				-0.02914	0.16881	1.2529	0.04014			139.333	1.60407					2.1816	-2.96217	2.18988	44.0676	2.18927	41.16	1.62984	-2.44445
				-0.02883	0.17109	1.25443	0.04003			139.5	1.61389					2.18375	-3.01554	2.19234	43.8897	2.19203	41.0066	1.6283	-2.4788
				-0.02944	0.1685	1.25566	0.04022			139.667	1.60101					2.18651	-3.07013	2.19479	43.6811	2.1951	40.7981	1.62769	-2.50518
				-0.02914	0.17236	1.2575	0.0403			139.833	1.60285					2.18958	-3.12595	2.19755	43.6688	2.19694	40.8226	1.62677	-2.52665
				-0.02883	0.17089	1.25872	0.04054			140	1.59855					2.19203	-3.18238	2.20031	43.724	2.2	40.565	1.62646	-2.56652
				-0.02852	0.16981	1.26026	0.04004			140.167	1.60101					2.19448	-3.24066	2.20246	43.4603	2.20184	40.5098	1.62554	-2.60762
				-0.02791	0.17231	1.2621	0.0402			140.333	1.59549					2.19694	-3.29893	2.20522	43.3437	2.20491	40.522	1.62493	-2.64197
				-0.0276	0.16893	1.26302	0.0396			140.5	1.59733					2.1997	-3.35843	2.20767	43.4909	2.20737	40.0865	1.62401	-2.67448
				-0.0276	0.17281	1.26455	0.04242			140.667	1.59119					2.20246	-3.42039	2.21013	43.2701	2.21013	40.0558	1.62309	-2.71006
				-0.0273	0.16895	1.26608	0.04282			140.833	1.5869					2.20491	-3.48234	2.21289	43.1168	2.21227	39.9822	1.62217	-2.74686
				-0.0276	0.17328	1.26792	0.04169			141	1.59365					2.20737	-3.54552	2.21565	43.1106	2.21534	39.8411	1.62156	-2.77876
				-0.0273	0.16926	1.26946	0.04256			141.167	1.57708					2.20982	-3.60993	2.21779	42.9941	2.2181	39.6448	1.62064	-2.80698
				-0.02699	0.17198	1.27099	0.04299			141.333	1.57279					2.21258	-3.67495	2.22055	42.8775	2.22025	39.3995	1.62002	-2.82661
				-0.02699	0.17084	1.27252	0.04292			141.5	1.57463					2.21534	-3.74182	2.22301	42.761	2.2227	39.3443	1.6191	-2.86157
				-0.02699	0.17195	1.27375	0.04325			141.667	1.57034					2.21779	-3.81052	2.22607	42.8039	2.22577	39.1787	1.6188	-2.88733
				-0.02668	0.17399	1.27528	0.04553			141.833	1.56666					2.21994	-3.87922	2.22822	42.577	2.22791	38.964	1.61726	-2.93027
				-0.02638	0.1725	1.27682	0.04444			142	1.57034					2.2227	-3.94792	2.23098	42.4972	2.23037	38.8167	1.61696	-2.95849
				-0.02668	0.17682	1.27835	0.04524			142.167	1.57279					2.22546	-4.02215	2.23344	42.6322	2.23344	38.6511	1.61604	-2.99407
				-0.02576	0.17218	1.27989	0.04521			142.333	1.56604					2.22853	-4.0933	2.23589	42.166	2.23558	38.553	1.61512	-3.02474
				-0.02607	0.17481	1.28111	0.0459			142.5	1.56543					2.23098	-4.16753	2.23865	42.0801	2.23804	38.3076	1.61481	-3.04682
				-0.02576	0.17323	1.28265	0.04497			142.667	1.58076					2.23344	-4.24236	2.2411	42.1721	2.2408	38.2401	1.61389	-3.07688
				-0.02576	0.17489	1.28449	0.04674			142.833	1.56972					2.23528	-4.32211	2.24386	41.9574	2.24356	37.8475	1.61266	-3.10387
				-0.02546	0.17303	1.28571	0.04642			143	1.54519					2.23834	-4.39817	2.24662	41.7979	2.24632	37.6451	1.61236	-3.12718
				-0.02484	0.17298	1.28755	0.04667			143.167	1.5642					2.24141	-4.47791	2.24908	41.6568	2.24877	37.7801	1.61113	-3.15969
				-0.02515	0.17028	1.28878	0.04735			143.333	1.56113					2.24386	-4.55888	2.25184	41.6752	2.25122	37.3016	1.61051	-3.183
				-0.02454	0.17466	1.29031	0.04768			143.5	1.55316					2.24601	-4.64169	2.25429	41.5035	2.25368	37.0869	1.60959	-3.2198
				-0.02484	0.17286	1.29215	0.04873			143.667	1.55561					2.24908	-4.72634	2.25705	41.2949	2.25613	37.0256	1.60898	-3.25293
				-0.02423	0.17654	1.29338	0.04983			143.833	1.54764					2.25122	-4.81038	2.2592	41.4053	2.25828	36.7986	1.60806	-3.28299
				-0.02454	0.17439	1.29491	0.04836			144	1.54335					2.25398	-4.89933	2.26196	41.0557	2.26104	36.6085	1.60683	-3.302
				-0.02392	0.17557	1.29614	0.05038			144.167	1.55132					2.25705	-4.98766	2.26472	40.8962	2.2638	36.3692	1.60653	-3.33022
				-0.02392	0.17308	1.29767	0.05034			144.333	1.55929					2.25951	-5.07844	2.26687	40.9514	2.26656	36.222	1.60561	-3.35414
				-0.02392	0.17527	1.29921	0.05202			144.5	1.54641					2.26196	-5.16984	2.26963	40.6202	2.26901	35.9889	1.60499	-3.38174
				-0.02331	0.17373	1.30105	0.05341			144.667	1.53905					2.26411	-5.26308	2.27239	40.5159	2.27208	35.6822	1.60438	-3.39769
				-0.02331	0.17671	1.30197	0.05326			144.833	1.53598					2.26748	-5.35816	2.27484	40.4239	2.27453	35.6699	1.60346	-3.421
				-0.023	0.17571	1.30381	0.05612			145	1.53783					2.26993	-5.45569	2.27791	40.338	2.27637	35.4062	1.60223	-3.45106
				-0.0227	0.17631	1.30565	0.0536			145.167	1.53905					2.27177	-5.55322	2.28005	40.1969	2.27883	35.1301	1.60193	-3.47805
				-0.0227	0.17561	1.30688	0.05552			145.333	1.5323					2.27453	-5.65444	2.28251	39.9332	2.28159	34.8786	1.6007	-3.50688
				-0.0227	0.17403	1.30841	0.05626			145.5	1.53169					2.27729	-5.75626	2.28466	39.9086	2.28435	34.6701	1.59978	-3.52958
				-0.02239	0.17507	1.30994	0.0573			145.667	1.52065					2.27944	-5.86238	2.28772	39.7982	2.2868	34.5781	1.59917	-3.55657
				-0.02208	0.17593	1.31117	0.05727			145.833	1.52494					2.2822	-5.96544	2.29048	39.5222	2.28956	34.2039	1.59825	-3.56884
				-0.02208	0.17816	1.31301	0.0577			146	1.52924					2.28496	-6.07463	2.29294	39.4179	2.29202	33.8972	1.59763	-3.60257
				-0.02208	0.17679	1.31424	0.05692			146.167	1.52494					2.28742	-6.18381	2.29478	39.2829	2.29447	33.6886	1.59671	-3.61975
				-0.02208	0.18002	1.31577	0.05992			146.333	1.5182					2.28956	-6.29545	2.29815	39.0744	2.29692	33.4739	1.59641	-3.63202
				-0.02147	0.17583	1.3173	0.06052			146.5	1.52126					2.29263	-6.40894	2.3003	38.964	2.29968	33.2776	1.59549	-3.65901
				-0.02116	0.17726	1.31914	0.06143			146.667	1.52372					2.29508	-6.52487	2.30275	38.7493	2.30214	32.8298	1.59426	-3.67741
				-0.02086	0.17554	1.32037	0.06149			146.833	1.52801					2.29815	-6.64081	2.3052	38.5346	2.3049	32.7378	1.59395	-3.7136
				-0.02147	0.17883	1.32221	0.06416			147	1.51452					2.3003	-6.76165	2.30827	38.461	2.30766	32.5109	1.59273	-3.7363
				-0.02024	0.17736	1.32344	0.06457			147.167	1.51268					2.30306	-6.88433	2.31073	38.326	2.30981	32.0447	1.59211	-3.75163
				-0.02086	0.17718	1.32497	0.066			147.333	1.51942					2.30551	-7.00824	2.31349	38.0438	2.31226	31.8852	1.59119	-3.7731
				-0.02055	0.17728	1.3262	0.06684			147.5	1.50961					2.30827	-7.13215	2.31563	37.7801	2.31533	31.5785	1.59058	-3.7915
				-0.02055	0.17721	1.32773	0.06849			147.667	1.51206					2.31073	-7.26097	2.31839	37.6329	2.31778	31.3454	1.58966	-3.80991
				-0.01963	0.17648	1.32896	0.06963			147.833	1.50225					2.31349	-7.39162	2.32115	37.596	2.31962	31.0448	1.58935	-3.82463
				-0.01963	0.17816	1.3308	0.07171			148	1.4955					2.31594	-7.52412	2.32361	37.2893	2.32238	30.6706	1.58813	-3.83874
				-0.01963	0.17854	1.33203	0.07274			148.167	1.4955					2.31809	-7.65846	2.32637	37.0501	2.32483	30.5234	1.58782	-3.85223
				-0.01963	0.18091	1.33387	0.0726			148.333	1.48937					2.32085	-7.79647	2.32882	36.9949	2.32759	30.1247	1.58659	-3.87309
				-0.01902	0.17761	1.3354	0.07656			148.5	1.49243					2.32391	-7.93572	2.33066	36.7925	2.33097	29.7812	1.58629	-3.89885
				-0.01902	0.18163	1.33693	0.07538			148.667	1.48875					2.32637	-8.0768	2.33342	36.4367	2.3325	29.6094	1.58506	-3.92093
				-0.01871	0.17587	1.33816	0.07811			148.833	1.48753					2.32851	-8.22157	2.33618	36.4244	2.33526	29.223	1.58414	-3.93075
				-0.01871	0.17961	1.33939	0.07822			149	1.49366					2.33158	-8.36879	2.33925	36.1177	2.33772	28.7874	1.58383	-3.94302
				-0.01932	0.17912	1.34123	0.08112			149.167	1.48753					2.33404	-8.51785	2.34109	35.7558	2.34048	28.4991	1.5823	-3.95406
				-0.0184	0.17967	1.34276	0.08293			149.333	1.49611					2.3368	-8.67181	2.34416	35.7006	2.34262	28.2906	1.58199	-3.96694
				-0.0181	0.17893	1.34399	0.08249			149.5	1.48998					2.33925	-8.82701	2.34661	35.4982	2.34569	27.9777	1.58046	-3.97921
				-0.0181	0.18059	1.34552	0.08461			149.667	1.49121					2.3414	-8.98281	2.34876	35.0872	2.34753	27.4809	1.58015	-3.99332
				-0.0184	0.17998	1.34675	0.0842			149.833	1.47464					2.34446	-9.14414	2.35182	35.0381	2.3509	27.2539	1.57923	-4.00927
				-0.01748	0.18267	1.34889	0.08699			150	1.48323					2.34692	-9.30608	2.35428	34.8418	2.35366	26.9533	1.578	-4.03012
				-0.01779	0.1785	1.35012	0.08839			150.167	1.47832					2.34998	-9.47232	2.35673	34.5044	2.35581	26.5178	1.57739	-4.04607
				-0.01718	0.18188	1.35165	0.09063			150.333	1.48753					2.35213	-9.63917	2.35918	34.2345	2.35796	26.2172	1.57678	-4.06447
				-0.01687	0.17856	1.3535	0.09312			150.5	1.4728					2.35489	-9.81215	2.36195	34.1057	2.36041	25.8737	1.57647	-4.0749
				-0.01656	0.18341	1.35472	0.09409			150.667	1.46667					2.35704	-9.98636	2.3644	33.891	2.36348	25.4075	1.57494	-4.08165
				-0.01687	0.18163	1.35595	0.09562			150.833	1.47403					2.36011	-10.1636	2.36685	33.5046	2.36563	25.0088	1.57463	-4.09085
				-0.01656	0.18366	1.3581	0.09817			151	1.47832					2.36225	-10.3446	2.369	33.3267	2.36839	24.7573	1.57371	-4.09821
				-0.01656	0.17863	1.35902	0.09992			151.167	1.46544					2.36501	-10.5286	2.37207	33.1304	2.37053	24.3647	1.57279	-4.11539
				-0.01564	0.18599	1.36086	0.1024			151.333	1.45624					2.36777	-10.7139	2.37483	32.7624	2.37299	23.8372	1.57187	-4.12397
				-0.01626	0.17967	1.36239	0.10178			151.5	1.45808					2.37053	-10.9034	2.37728	32.4802	2.37575	23.5428	1.57126	-4.13686
				-0.01564	0.18366	1.36392	0.10505			151.667	1.44827					2.37237	-11.0966	2.37943	32.3452	2.37851	23.1993	1.57064	-4.1571
				-0.01595	0.18169	1.36515	0.10538			151.833	1.45256					2.37544	-11.2935	2.38249	31.9833	2.38065	22.6227	1.56942	-4.16385
				-0.01534	0.18384	1.36668	0.10991			152	1.44827					2.37789	-11.4911	2.38495	31.5907	2.38341	22.2914	1.5688	-4.17857
				-0.01595	0.18059	1.3676	0.10927			152.167	1.46054					2.38065	-11.6935	2.3871	31.5355	2.38587	22.0031	1.56788	-4.17979
				-0.01472	0.18832	1.36975	0.11186			152.333	1.45195					2.3828	-11.9033	2.38986	31.0816	2.38832	21.451	1.56758	-4.189
				-0.01503	0.18304	1.37159	0.11426			152.5	1.45931					2.38587	-12.1106	2.39292	30.7381	2.39108	21.0462	1.56666	-4.19758
				-0.01472	0.18267	1.37282	0.11538			152.667	1.45195					2.38802	-12.3235	2.39538	30.5847	2.39354	20.7333	1.56574	-4.20924
				-0.01442	0.18212	1.37435	0.11741			152.833	1.45072					2.39016	-12.5381	2.39783	30.3148	2.39599	20.1997	1.56512	-4.20617
				-0.01411	0.1839	1.37558	0.11998			153	1.45195					2.39354	-12.759	2.40028	29.9284	2.39844	19.7519	1.5642	-4.21169
				-0.0138	0.18274	1.37711	0.122			153.167	1.43723					2.39599	-12.9817	2.40274	29.6278	2.4012	19.4022	1.56359	-4.22212
				-0.01442	0.18734	1.37864	0.12404			153.333	1.44091					2.39844	-13.2111	2.4055	29.3886	2.40335	18.7459	1.56267	-4.2393
				-0.0135	0.18022	1.37987	0.12576			153.5	1.43845					2.4012	-13.4399	2.40795	29.0451	2.40611	18.3226	1.56144	-4.24911
				-0.0135	0.18409	1.38141	0.12841			153.667	1.44643					2.40366	-13.6754	2.4101	28.5912	2.40887	17.973	1.56083	-4.26076
				-0.01319	0.18126	1.38294	0.12839			153.833	1.43968					2.40642	-13.9134	2.41286	28.3949	2.41071	17.4516	1.56021	-4.26506
				-0.01319	0.18685	1.38417	0.13298			154	1.42864					2.40826	-14.157	2.41562	28.0084	2.41378	16.9179	1.55929	-4.26751
				-0.01288	0.18261	1.38631	0.1349			154.167	1.43477					2.41133	-14.4023	2.41777	27.5852	2.41623	16.4824	1.55868	-4.27181
				-0.01319	0.18599	1.38754	0.13577			154.333	1.43907					2.41378	-14.6544	2.42083	27.3705	2.41869	16.0714	1.55776	-4.27855
				-0.01258	0.18433	1.38938	0.14046			154.5	1.42864					2.41654	-14.9078	2.42298	27.0331	2.42114	15.4825	1.55684	-4.28039
				-0.01227	0.18875	1.3903	0.14067			154.667	1.42986					2.4193	-15.1685	2.42451	26.5546	2.42359	14.9489	1.55623	-4.28285
				-0.01165	0.18421	1.39214	0.14395			154.833	1.42066					2.42175	-15.4298	2.42819	26.254	2.42605	14.544	1.55531	-4.29512
				-0.01258	0.18642	1.39367	0.14469			155	1.41882					2.42421	-15.6972	2.43065	25.9596	2.42881	13.9429	1.55439	-4.30309
				-0.01196	0.18175	1.3949	0.14738			155.167	1.4225					2.42666	-15.969	2.4331	25.4689	2.43065	13.5386	1.55377	-4.31168
				-0.01196	0.18838	1.39643	0.14756			155.333	1.41944					2.42973	-16.2438	2.43555	25.0395	2.4331	13.1	1.55316	-4.31045
				-0.01165	0.18409	1.39797	0.15238			155.5	1.41698					2.43218	-16.5247	2.43832	24.7819	2.43555	12.5253	1.55193	-4.30738
				-0.01135	0.18543	1.39981	0.15238			155.667	1.41514					2.43463	-16.8106	2.44108	24.3831	2.43801	11.9444	1.55132	-4.31045
				-0.01104	0.18599	1.40103	0.15564			155.833	1.41882					2.4374	-17.0983	2.44353	23.874	2.44046	11.3862	1.5504	-4.31352
				-0.01104	0.18783	1.40257	0.15753			156	1.41146					2.43924	-17.3921	2.44568	23.6654	2.44292	10.9372	1.54979	-4.3172
				-0.01104	0.1847	1.4041	0.15878			156.167	1.41453					2.4423	-17.692	2.44844	23.2054	2.44568	10.2023	1.54856	-4.3172
				-0.01043	0.18727	1.40594	0.16113			156.333	1.40778					2.44445	-17.9938	2.45058	22.6656	2.44752	9.65205	1.54825	-4.32088
				-0.01043	0.18838	1.40686	0.16325			156.5	1.41698					2.44721	-18.3012	2.45365	22.4264	2.45058	9.27235	1.54733	-4.32763
				-0.00981	0.18826	1.4084	0.16595			156.667	1.40619					2.44905	-18.5005	2.4561	22.0154	2.45304	8.4651	1.54611	-4.32885
				-0.01043	0.18599	1.41054	0.16684			156.833	1.40521					2.45089	-18.8072	2.45856	21.4449	2.4558	7.86518	1.54549	-4.32579
				-0.00981	0.18997	1.41177	0.17028			157	1.39637					2.45365	-19.1262	2.46132	21.0155	2.45794	7.40021	1.54457	-4.34112
				-0.00951	0.18458	1.4133	0.17184			157.167	1.3914					2.45672	-19.4391	2.46316	20.6843	2.4607	6.73773	1.54396	-4.33499
				-0.0092	0.19102	1.41484	0.17512			157.333	1.39441					2.45856	-19.7642	2.46653	20.2303	2.46316	6.12186	1.54335	-4.33437
				-0.00951	0.18869	1.41606	0.17605			157.5	1.39447					2.46132	-20.1015	2.46868	19.7335	2.46592	5.49925	1.54243	-4.33499
				-0.0092	0.18813	1.4179	0.17998			157.667	1.39337					2.46439	-20.445	2.47175	19.3164	2.46807	4.91098	1.54181	-4.33683
				-0.00859	0.18537	1.41944	0.18017			157.833	1.38742					2.46653	-20.7702	2.47328	18.8563	2.47113	4.17857	1.54089	-4.33069
				-0.00889	0.18752	1.42036	0.18495			158	1.37993					2.46899	-21.1321	2.47604	18.3901	2.47359	3.52712	1.54028	-4.33315
				-0.00828	0.18875	1.4222	0.18458			158.167	1.37981					2.47144	-21.4879	2.47849	17.8687	2.47573	3.03578	1.53936	-4.33805
				-0.00797	0.18727	1.42373	0.1874			158.333	1.37662					2.4742	-21.8436	2.48095	17.4823	2.47819	2.05493	1.53844	-4.34174
				-0.00859	0.18844	1.42526	0.18826			158.5	1.38318					2.47696	-22.2117	2.4834	16.8566	2.48095	1.47464	1.53752	-4.3448
				-0.00828	0.18887	1.4268	0.19071			158.667	1.37595					2.47911	-22.5736	2.48585	16.329	2.48309	0.92625	1.53721	-4.34358
				-0.00767	0.1904	1.42802	0.1923			158.833	1.37907					2.48187	-22.9539	2.48862	16.0837	2.48616	0.18415	1.53599	-4.33744
				-0.00736	0.18789	1.42956	0.19488			159	1.37625					2.48432	-23.3342	2.49138	15.3414	2.48831	-0.52747	1.53537	-4.33867
				-0.00736	0.18869	1.4314	0.19574			159.167	1.37282					2.48708	-23.7145	2.49352	14.7832	2.49107	-1.26142	1.53414	-4.32824
				-0.00767	0.1901	1.43232	0.19924			159.333	1.3795					2.48923	-24.1071	2.49598	14.4643	2.49322	-1.88183	1.53353	-4.3264
				-0.00675	0.19077	1.43416	0.19985			159.5	1.3719					2.49138	-24.5058	2.49843	13.9245	2.49567	-2.62295	1.53322	-4.32824
				-0.00736	0.18948	1.43539	0.20255			159.667	1.37975					2.49414	-24.9107	2.50027	13.4233	2.49843	-3.47437	1.5323	-4.32395
				-0.00675	0.18973	1.43692	0.20427			159.833	1.36313					2.4972	-25.3278	2.50303	12.8418	2.50119	-4.1068	1.53169	-4.32885
				-0.00644	0.18899	1.43876	0.20592			160	1.36944					2.49935	-25.7388	2.50548	12.3241	2.50364	-4.82633	1.53077	-4.32456
				-0.00613	0.19053	1.44029	0.20936			160.167	1.35742					2.5018	-26.1559	2.50794	11.9051	2.5061	-5.63358	1.52985	-4.32395
				-0.00644	0.19169	1.44213	0.21298			160.333	1.35515					2.50426	-26.5853	2.5107	11.1936	2.50855	-6.40157	1.52924	-4.32456
				-0.00613	0.19372	1.44336	0.21193			160.5	1.36					2.50732	-27.0208	2.51346	10.6949	2.511	-7.1389	1.52801	-4.30922
				-0.00613	0.18605	1.44459	0.21402			160.667	1.36024					2.50978	-27.4686	2.51591	10.1366	2.51377	-7.88787	1.52709	-4.31045
				-0.00552	0.19071	1.44612	0.21923			160.833	1.34804					2.51223	-27.8919	2.51806	9.49563	2.51622	-8.75953	1.52648	-4.30616
				-0.00583	0.18856	1.44827	0.21752			161	1.36313					2.51469	-28.3458	2.52113	8.91411	2.51867	-9.44901	1.52586	-4.29512
				-0.00552	0.19255	1.44888	0.22169			161.167	1.36319					2.51745	-28.812	2.52297	8.39271	2.52082	-10.3452	1.52494	-4.29696
				-0.0046	0.18948	1.45041	0.22304			161.333	1.35754					2.51959	-29.2721	2.52603	7.6971	2.52358	-11.2064	1.52372	-4.29941
				-0.0046	0.19531	1.45195	0.225			161.5	1.35632					2.52205	-29.7383	2.52818	7.04505	2.52603	-11.8475	1.52341	-4.30002
				-0.00429	0.19181	1.45379	0.22672			161.667	1.34724					2.52542	-30.2167	2.53094	6.49665	2.52818	-12.8056	1.52249	-4.29082
				-0.00429	0.19145	1.45501	0.22837			161.833	1.35589					2.52726	-30.7013	2.53339	5.8814	2.53094	-13.6767	1.52157	-4.29512
				-0.00429	0.19163	1.45624	0.22942			162	1.33841					2.52971	-31.1982	2.53554	5.1312	2.53339	-14.4434	1.52096	-4.29205
				-0.00429	0.19378	1.45808	0.23064			162.167	1.34865					2.53217	-31.6828	2.53799	4.5644	2.53585	-15.2746	1.52034	-4.28714
				-0.00399	0.19102	1.45962	0.23524			162.333	1.33877					2.53462	-32.1858	2.54106	3.94363	2.53861	-16.1702	1.51942	-4.27794
				-0.00399	0.19378	1.46115	0.23702			162.5	1.32663					2.53738	-32.701	2.54352	3.10878	2.54076	-17.0756	1.51881	-4.27733
				-0.00368	0.19592	1.46268	0.23837			162.667	1.33362					2.53953	-33.2102	2.54566	2.43218	2.54352	-17.8313	1.51789	-4.26997
				-0.00337	0.19451	1.46391	0.23935			162.833	1.32982					2.5426	-33.7377	2.54842	1.91017	2.54597	-18.8361	1.51697	-4.26997
				-0.00307	0.19402	1.46544	0.23984			163	1.31497					2.54474	-34.2652	2.55088	1.1115	2.5475	-19.3777	1.51636	-4.26813
				-0.00337	0.19365	1.46698	0.24132			163.167	1.32417					2.54689	-34.805	2.55333	0.35345	2.55026	-20.1506	1.51544	-4.26383
				-0.00307	0.19592	1.46882	0.24573			163.333	1.3216					2.54965	-35.351	2.55578	-0.16403	2.5521	-21.1505	1.51452	-4.26629
				-0.00307	0.19335	1.47035	0.24757			163.5	1.30853					2.5521	-35.9031	2.55885	-0.96901	2.55486	-22.0583	1.5139	-4.26322
				-0.00276	0.19408	1.47127	0.24721			163.667	1.31896					2.55456	-36.4613	2.561	-1.82503	2.55701	-22.9539	1.51329	-4.26261
				-0.00215	0.19494	1.47311	0.25009			163.833	1.31681					2.55732	-37.0256	2.56345	-2.37084	2.55977	-23.8618	1.51176	-4.24727
				-0.00245	0.19415	1.47464	0.25328			164	1.3081					2.55977	-37.5961	2.56621	-3.09773	2.56192	-24.7083	1.51145	-4.24236
				-0.00215	0.1947	1.47556	0.25432			164.167	1.29951					2.56192	-38.1788	2.56897	-3.9467	2.56468	-25.7327	1.51053	-4.23255
				-0.00153	0.19617	1.47771	0.25751			164.333	1.30344					2.56437	-38.7677	2.57112	-4.74536	2.56621	-26.6589	1.50992	-4.23562
				-0.00153	0.19543	1.47894	0.25727			164.5	1.30399					2.56744	-39.3566	2.57327	-5.49127	2.56897	-27.5668	1.50869	-4.235
				-0.00153	0.19433	1.48078	0.25917			164.667	1.29841					2.56989	-39.9577	2.57603	-6.10223	2.57173	-28.5973	1.50807	-4.22519
				-0.00123	0.19562	1.482	0.26088			164.833	1.30534					2.57235	-40.565	2.57879	-7.06958	2.57449	-29.4622	1.50715	-4.22519
				-0.000920238	0.19611	1.48354	0.26352			165	1.30123					2.5748	-41.1723	2.58124	-7.80384	2.57664	-30.5786	1.50623	-4.2258
				-0.000920238	0.19709	1.48507	0.26438			165.167	1.2916					2.57725	-41.8102	2.58339	-8.54729	2.57879	-31.5356	1.50593	-4.22396
				-0.000920238	0.1966	1.4863	0.26653			165.333	1.29737					2.58001	-42.4359	2.58615	-9.45698	2.58093	-32.4189	1.5047	-4.22151
				-0.000920238	0.19838	1.48845	0.26855			165.5	1.29718					2.58185	-43.0861	2.58829	-10.1544	2.58369	-33.5966	1.50439	-4.21231
				-1.1902e-07	0.19592	1.48998	0.26769			165.667	1.29387					2.58461	-43.7302	2.59136	-10.9954	2.58645	-34.5597	1.50286	-4.20862
				-0.000306825	0.19678	1.4909	0.26959			165.833	1.29044					2.58676	-44.3804	2.59351	-11.945	2.5886	-35.5289	1.50255	-4.20188
				-1.1902e-07	0.19813	1.49243	0.2726			166	1.27841					2.58952	-45.049	2.59627	-12.8393	2.59075	-36.5349	1.50163	-4.19697
				0.00123	0.18047					166.167	1.28516											1.50102	-4.19329
				0.00245	0.18672					166.333	1.27982
				0.00429	0.18623					166.5	1.28516
				0.00552	0.19322					166.667	1.28228
				0.00705	0.19415					166.833	1.28792
				0.0092	0.20028					167	1.27798
				0.01012	0.19813					167.167	1.267
				0.01135	0.20353					167.333	1.26161
				0.01319	0.19954					167.5	1.27124
				0.01472	0.20666					167.667	1.27246
				0.01595	0.20414					167.833	1.27062
				0.01779	0.21009					168	1.26019
				0.01871	0.20893					168.167	1.25535
				0.02086	0.21647					168.333	1.25799
				0.02178	0.2142					168.5	1.26964
				0.02362	0.21899					168.667	1.2632
				0.02515	0.21807					168.833	1.25081
				0.02699	0.22457					169	1.25191
				0.02822	0.22347					169.167	1.25388
				0.02975	0.22739					169.333	1.25885
				0.03098	0.22997					169.5	1.25204
				0.03282	0.23077					169.667	1.24578
				0.03404	0.23218					169.833	1.24382
				0.03558	0.23304					170	1.25056
				0.03711	0.23653					170.167	1.24234
				0.03834	0.23678					170.333	1.23449
				0.03957	0.23825					170.5	1.24394
				0.04171	0.23929					170.667	1.24216
				0.04355	0.24414					170.833	1.23535
				0.04478	0.24156					171	1.23265
				0.04601	0.24267					171.167	1.23149
				0.04785	0.24837					171.333	1.23566
				0.04907	0.25064					171.5	1.23278
				0.0503	0.24954					171.667	1.23106
				0.05214	0.25174					171.833	1.21707
				0.05367	0.25273					172	1.22425
				0.0549	0.2561					172.167	1.22014
				0.05674	0.25733					172.333	1.22143
				0.05827	0.25825					172.5	1.22934
				0.05981	0.2607					172.667	1.21891
				0.06103	0.26272					172.833	1.21137
				0.06226	0.26843					173	1.20646
				0.0641	0.26659					173.167	1.20928
				0.06533	0.27499					173.333	1.20677
				0.06686	0.27156					173.5	1.20235
				0.0687	0.27714					173.667	1.20382
				0.06993	0.27739					173.833	1.19916
				0.07146	0.28567					174	1.20812
				0.07361	0.28242					174.167	1.20775
				0.07514	0.28947					174.333	1.19162
				0.07576	0.28763					174.5	1.19229
				0.0776	0.29352					174.667	1.20272
				0.07913	0.29425					174.833	1.19585
				0.08036	0.30002					175	1.18879
				0.0822	0.29462					175.167	1.19867
				0.08373	0.30321					175.333	1.18628
				0.08496	0.29941					175.5	1.19057
				0.08618	0.30536					175.667	1.18689
				0.08772	0.30499					175.833	1.19008
				0.08894	0.30799					176	1.17837
				0.09078	0.31278					176.167	1.17229
				0.09263	0.31217					176.333	1.17965
				0.09416	0.31818					176.5	1.17327
				0.09508	0.31805					176.667	1.17419
				0.09692	0.3221					176.833	1.16573
				0.09876	0.32112					177	1.16101
				0.10029	0.32591					177.167	1.16818
				0.10183	0.32627					177.333	1.16444
				0.10367	0.32591					177.5	1.16015
				0.10428	0.33413					177.667	1.1734
				0.10581	0.33376					177.833	1.16137
				0.10704	0.33627					178	1.16702
				0.10888	0.33916					178.167	1.15788
				0.11041	0.34118					178.333	1.15365
				0.11195	0.34646					178.5	1.15616
				0.11317	0.34989					178.667	1.14837
				0.11471	0.35271					178.833	1.15058
				0.11624	0.35915					179	1.15162
				0.11839	0.35756					179.167	1.13831
				0.119	0.36394					179.333	1.15162
				0.12054	0.36431					179.5	1.14279
				0.12238	0.37455					179.667	1.14211
				0.12391	0.37167					179.833	1.13948
				0.12514	0.3759					180	1.13671
				0.12698	0.37676					180.167	1.13684
				0.1282	0.38375					180.333	1.13892
				0.13004	0.37749					180.5	1.13083
				0.13158	0.38412					180.667	1.12807
				0.1325	0.38283					180.833	1.12126
				0.13434	0.39277					181	1.12666
				0.13587	0.39019					181.167	1.13003
				0.1374	0.39829					181.333	1.13297
				0.13863	0.39608					181.5	1.12481
				0.14047	0.40393					181.667	1.11917
				0.1417	0.40694					181.833	1.12825
				0.14354	0.41301
				0.14446	0.41209
				0.14599	0.41497
				0.14783	0.4227
				0.14937	0.42767
[truncated: 898 more rows]

## Sheet: Figure S1
		V / mL															XIA / -
[truncated: 655 more rows]

[truncated: 12 more sheets: Figure S3, Figure S4, Figure S5, Figure S6, Figure S7, Figure S8, Figure S9, Figure S11, Figure S12, Figure S13, Figure S14, Figure S15]
